# Supplementary material for: Probiotics maintain the gut microbiome homeostasis during Indian Antarctic expedition by ship
Source: Sci Rep. 2021 Sep 22;11:18793. doi: 10.1038/s41598-021-97890-4 (PMC8458292; doi:10.1038/s41598-021-97890-4)
Supplement: Supplementary file 1 — Supplementary Information. [file 41598_2021_97890_MOESM1_ESM.xlsx]

## Sheet: Description
Tables	Table description
Table S1	Individual's demographic data
Table S2	Food items available on-board
Table S3	The quality of metagenomic sequencing
Table S4	QC stats
Table S5	Microbial alpha diversity
Table S6	Microbial relative abundance_Phylum
Table S7	Microbial relative abundance_Genus
Table S8	css+log normalised abundance at genus level
Table S9	css+log normalised abundance at species level
Table S10	mOTUs
Table S11	Microbial metabolic pathway of subjects in placebo group at day 0 VS day 30
Table S12	Microbial metabolic pathway of subjects in probiotic group at day 0 VS day 30
Table S13	CAZy gene abundance
Table S14	Spearman correlation with sea-sickness at genus level
Table S15	Spearman correlation with sea-sickness at species level
Table S16	Mixed effect linear regression analysis of gut microbiota with phenotypic parameters

## Sheet: S1_Demographic
Sample	Group	Age	Gender	BMI		Weight		SBP		DBP		Pulse Rate		Drinking	Smoking	Diet	Sea-sickness	Headache	Nausea	Vomitting
				T1	T2	T1	T2	T1	T2	T1	T2	T1	T2
E02	PB	42	M	28.1	27.5	94	92	124	128	78	76	72	79	No	No	Non-Veg	No	No	No	No
E03	PB	30	M	24.3	23.9	71	70	123	129	84	83	73	75	No	No	Veg	No	No	No	No
E04	PB	34	M	26.1	25.1	79	76	116	130	73	88	73	80	No	No	Non-Veg	No	No	No	No
E05	PB	31	M	27.7	28.4	83	85	122	116	65	76	81	80	No	No	Non-Veg	No	No	No	No
E06	PB	35	M	33	32.4	114	112	123	122	73	74	83	79	No	No	Non-Veg	No	No	No	No
E07	PB	28	M	25.8	25.1	72	70	111	120	62	68	59	74	No	No	Non-Veg	No	No	No	No
E08	PB	31	M	26.2	26.2	74	74	131	130	87	88	84	82	No	No	Non-Veg	No	No	No	No
E09	PB	42	M	23.1	22.5	74	72	127	118	79	75	47	68	No	No	Non-Veg	No	No	No	No
E10	PB	27	M	21.1	22.2	60.6	62	132	117	71	69	79	63	Yes	Yes	Non-Veg	No	No	No	No
E11	PB	34	M	30.1	27.9	82	76	120	113	64	78	76	58	No	No	Veg	Yes	Yes	No	Yes
E12	PCB	27	M	23.7	24	75	76	124	118	78	67	77	60	No	No	Non-Veg	Yes	Yes	No	No
E13	PCB	29	M	24.7	25.5	69	71	113	105	75	68	77	61	No	No	Non-Veg	Yes	No	Yes	Yes
E14	PCB	29	M	26.6	27	71.6	72.5	121	114	74	59	79	70	No	No	Non-Veg	Yes	Yes	No	Yes
E15	PCB	40	M	31	33.3	95	102	123	130	78	86	70	80	No	No	Veg	No	No	No	No
E16	PCB	34	M	28.5	28.7	83.4	84	123	119	78	75	73	64	No	Yes	Non-Veg	No	No	No	No
E17	PCB	36	M	27.6	27.6	77.9	78	146	130	86	81	94	69	No	Yes	Non-Veg	Yes	Yes	No	No
E18	PCB	29	M	26.1	26.5	72	73	123	131	79	77	79	78	No	No	Non-Veg	No	No	No	No
E19	PCB	31	M	22.7	23.1	68	69	112	109	70	63	67	64	No	No	Non-Veg	No	No	No	No
E20	PCB	33	M	25.3	26.6	85.5	90	124	116	75	69	53	63	No	No	Veg	No	No	No	No

## Sheet: S2_Food supply
Table mentioning vegetarian, non-vegetarian and combined food items available on-board during 38-ISEA
Vegetarian	Non-vegetarian	Combined
Grains (Wheat flour, Rice)	Sea-foods (Fish, Shrimp)	Chocolates
Cereals	Meat (Chicken, Mutton)	Dry fruits (Cashews, Almonds, Pistachios, Raisins)
Frozen vegetables/Veg	Eggs	Dairy products (Milk, Curd, Cheese, Butter, Cream)
Pulses (Toor, Chana, Black lentils, Moong)		Beverages (Tea, Coffee, Cold drinks, Packed fruit juice)
Pickles		Bakery products, (Bread, Pastries, Cakes)
		Indian Bread (Chapati/Roti)
		Rice
		Staples
		Indian Spices
		Processed food

## Sheet: S3_Seq_Quality
Sample_id	R1_Num reads	R1_Num Bases	R2_Num reads	R2_Num Bases	Total_reads	Total_Bases	Total_Bases (Gb)
E2T1.1	13778777	1703647870	13778777	1703547866	27557554	3407195736	3.4072
E2T2.1	23361967	2943607842	23361967	2943607842	46723934	5887215684	5.88722
E3T1.1	34882629	4395211254	34882629	4395211254	69765258	8790422508	8.79042
E3T2.1	12519676	1577479176	12519676	1577479176	25039352	3154958352	3.15496
E4T1.1	19913951	2509157826	19913951	2509157826	39827902	5018315652	5.01832
E4T2.1	20029269	2523687894	20029269	2523687894	40058538	5047375788	5.04738
E5T1.1	20718594	2610542844	20718594	2610542844	41437188	5221085688	5.22109
E5T2.1	15584609	1829076544	15584609	1828621565	31169218	3657698109	3.6577
E6T1.1	19504438	2423423921	19504438	2423350805	39008876	4846774726	4.84677
E6T2.1	14917934	1825248978	14917934	1825093762	29835868	3650342740	3.65034
E7T1.1	12335756	1554305256	12335756	1554305256	24671512	3108610512	3.10861
E7T2.1	10065106	1268203356	10065106	1268203356	20130212	2536406712	2.53641
E8T1.1	8481005	633668708	8481005	632394474	16962010	1266063182	1.26606
E8T2.1	17988211	1885219518	17988211	1884110485	35976422	3769330003	3.76933
E9T1.1	28282627	3563611002	28282627	3563611002	56565254	7127222004	7.12722
E9T2.1	10652548	1342221048	10652548	1342221048	21305096	2684442096	2.68444
E10T1.1	49961686	4734566892	49961686	4729959064	99923372	9464525956	9.46453
E10T2.1	14893367	1708229714	14893367	1707584346	29786734	3415814060	3.41581
E11T1.1	18108793	1956910662	18108793	1956060398	36217586	3912971060	3.91297
E11T2.1	16870246	1822383255	16870246	1821257020	33740492	3643640275	3.64364
E12T1.1	2785123	617683738	2785123	638274039	5570246	1255957777	1.25596
E12T2.1	3064371	467981609	3064371	479470912	6128742	947452521	0.947453
E13T1.1	2439718	421650077	2439718	436145293	4879436	857795370	0.857795
E13T2.1	5154680	951397135	5154680	962347680	10309360	1913744815	1.91374
E14T1.1	2877650	527476842	2877650	543450254	5755300	1070927096	1.07093
E14T2.1	958391	161706529	958391	168343126	1916782	330049655	0.33005
E15T1.1	1296280	267778872	1296280	275220801	2592560	542999673	0.543
E15T2.1	1657924	349226511	1657924	359724895	3315848	708951406	0.708951
E16T1.1	5829973	1114443544	5829973	1133639619	11659946	2248083163	2.24808
E16T2.1	2216719	363844474	2216719	380141773	4433438	743986247	0.743986
E17T1.1	3049200	615786771	3049200	629740776	6098400	1245527547	1.24553
E17T2.1	1498750	263785467	1498750	270160969	2997500	533946436	0.533946
E18T1.1	2424570	345081340	2424570	356299015	4849140	701380355	0.70138
E18T2.1	1542419	326529428	1542419	336723721	3084838	663253149	0.663253
E19T1.1	1769156	351099757	1769156	362082374	3538312	713182131	0.713182
E19T2.1	3390233	566930040	3390233	595854049	6780466	1162784089	1.16278
E20T1.1	2295245	415135129	2295245	425463027	4590490	840598156	0.840598
E20T2.1	1750911	354934293	1750911	363637712	3501822	718572005	0.718572
Total	428852502	53292875116	428852502	53516727318	857705004	106809602434	106.81
Mean	1.12856e+07	1402444082	1.12856e+07	1.40833e+09	2.25712e+07		2.81078

## Sheet: S4_QC_Stats
Sample_name	No. of Reads	Seq_length	GC%
E2T1	15133456	76	53
E2T2	18108793	126	51
E3T1	17988211	126	52
E3T2	16870246	126	51
E4T1	20444127	126	52
E4T2	19524569	126	52
E5T1	18054055	126	51
E5T2	14882796	126	49
E6T1	19299009	126	51
E6T2	18614093	126	51
E7T1	12945572	126	50
E7T2	17171421	126	50
E8T1	28282627	126	52
E8T2	13778777	126	50
E9T1	16305096	126	52
E9T2	23361967	126	52
E10T1	14126834	126	47
E10T2	13638922	126	50
E11T1	15292282	126	51
E11T2	21686284	126	50
E12T1	19913951	126	53
E12T2	19504438	126	51
E13T1	20029269	126	50
E13T2	14917934	126	51
E14T1	18214491	126	50
E14T2	20357351	126	51
E15T1	18501523	126	52
E15T2	13064133	126	50
E16T1	18988409	126	52
E16T2	20855989	126	51
E17T1	16859613	126	51
E17T2	17177926	126	51
E18T1	20718594	126	48
E18T2	12335756	126	51
E19T1	15584609	126	50
E19T2	15130212	126	51
E20T1	14376019	126	49
E20T2	12844563	126	50
Total	664883917
Average	1.74969e+07	124.684

## Sheet: S5_Alpha_Diversity
label	Shannon_Diversity	Simpson_Diversity	Secondary Group
E02T1	2.71357	0.887043	PB
E02T2	2.70932	0.886829	PB
E03T1	2.7587	0.889357	PB
E03T2	2.7316	0.888195	PB
E04T1	2.72713	0.887881	PB
E04T2	2.74038	0.888235	PB
E05T1	2.72716	0.887903	PB
E05T2	2.74844	0.888468	PB
E06T1	2.72492	0.887371	PB
E06T2	2.73456	0.888028	PB
E07T1	2.72473	0.887623	PB
E07T2	2.7303	0.887976	PB
E08T1	2.7125	0.887147	PB
E08T2	2.73043	0.887741	PB
E09T1	2.70456	0.886732	PB
E09T2	2.70976	0.886754	PB
E10T1	2.74068	0.888496	PB
E10T2	2.21692	0.801056	PB
E11T1	2.73741	0.888208	PB
E11T2	2.23553	0.802422	PB
E12T1	2.21922	0.801406	PCB
E12T2	2.21182	0.800545	PCB
E13T1	2.22361	0.801354	PCB
E13T2	2.23814	0.802735	PCB
E14T1	2.22534	0.801879	PCB
E14T2	2.24446	0.803316	PCB
E15T1	2.22236	0.801435	PCB
E15T2	2.22857	0.801734	PCB
E16T1	2.21389	0.801106	PCB
E16T2	2.22552	0.802023	PCB
E17T1	2.21525	0.801204	PCB
E17T2	2.20669	0.800335	PCB
E18T1	2.21075	0.800484	PCB
E18T2	2.23594	0.802308	PCB
E19T1	2.22928	0.801631	PCB
E19T2	2.2316	0.802289	PCB
E20T1	2.22446	0.801352	PCB
E20T2	2.22161	0.801342	PCB

## Sheet: S6_Phylum_relative_abundance
phylum	E12T1	E13T1	E14T1	E15T1	E16T1	E17T1	E18T1	E19T1	E20T1	E12T2	E13T2	E14T2	E15T2	E16T2	E17T2	E18T2	E19T2	E20T2	E02T1	E03T1	E04T1	E05T1	E06T1	E07T1	E08T1	E09T1	E10T1	E11T1	E02T2	E03T2	E04T2	E05T2	E06T2	E07T2	E08T2	E09T2	E10T2	E11T2	PCB_T1	PCB_T2	PB_T1	PB_T2	PCB_T1%	PCB_T2%	PB_T1%	PB_T2%	PCB	PB	PCB%
Acidobacteria	0	0	0	0	0	0	0	0	0	0	0	0	0	0	0	0	0	0	0	0	0	0	0	0	0	0	0	0	1.44261	0.476718	0	0	0	0	0	0	0	0	0	0	0	0.191933	0	0	0	0.00579911	0	0.0959665	0
Actinobacteria	4.86223	0	2.93935	0	1.96142	5.59723	4.02242	1.63383	0.97288	0.930367	9.8929	0	0	1.88668	7.71693	0.950565	0	0	4.68673	26.4242	80.8672	168.386	30.7064	14.6348	1.85491	56.2267	57.7377	64.3569	408.457	82.1769	536.005	21.3308	9.14629	60.903	1.88459	21.1252	11.244	6.86929	2.44326	2.37527	50.5882	115.914	0.607777	2.40485	1.61562	3.50226	2.40927	83.2512	0.962206
Bacteroidetes	398.327	5.86252	8.79011	135.348	201.833	648.33	971.553	33.9678	95.7132	54.8569	134.596	2.9326	84.3526	28.3275	39.0974	14.9793	16.8205	1.93967	1178.89	4030.35	1767.52	4471.1	267.867	531.919	37.2904	1103.76	967.536	739.176	2306.39	3192.69	1077.34	2308.1	978.016	1172.52	35.4213	2853.25	1676.87	105.951	277.747	41.9891	1509.54	1570.65	69.0913	42.512	48.2096	47.4561	159.868	1540.1	63.8477
Chlorobi	0	0	0	0	0	0	0	0	0	0	0	0	0	0	0	0	0	0	0	0	0	0	0	0	0	0	0	0	0	0	0	0.509771	0	1.50877	0	0	0	0	0	0	0	0.201854	0	0	0	0.00609887	0	0.100927	0
Chloroflexi	0	0	0	0	0	0	0.196408	0	0	0	0	0	0	0	0	0	0	0	0.328687	0	0	0	0	0	0	0	0	0	0	0	0	0	0	0	1.24573	0	0	0	0.0218231	0	0.0328687	0.124573	0.00542864	0	0.00104972	0.00376387	0.0109116	0.0787208	0.00435783
Chrysiogenetes	0	0	0	0	0	0	0	0	0	0	0	0	0	0	0	0	0	0	0	0	0	0	0	0	0	0.145785	0	0	0	0	0	0.504728	0	0	0	0	0	0	0	0	0.0145785	0.0504728	0	0	0.000465587	0.001525	0	0.0325256	0
Cyanobacteria	0	0	0	0.311813	0	0	0.192958	0	0	0	0	0	0	0	0	0	0	0	0	0	0	0.92114	0	0	0	0	0	0	1.76954	0.235119	0	0	0	1.93362	0	0.482261	0	0	0.0560857	0	0.092114	0.442054	0.0139517	0	0.00294181	0.0133563	0.0280429	0.267084	0.0111997
Deinococcus-Thermus	0	0	0	0	0	0	0	0	0	0	0	0	0	0	0	0	0	0	1.02546	0	0	0	0	0.0672995	0	0	0	0	0.0444304	0.250975	0	0	0	0.986976	1.02006	0	0	0	0	0	0.109276	0.230244	0	0	0.0034899	0.00695664	0	0.16976	0
Euryarchaeota	0	0	0	0	0	0	0	0	0	0	0	0	0	0	0	0	0	0	194.335	0	8.12787	1930.7	0	19.9327	49.3116	17.2488	0	0	285.259	0	2.69389	67.8056	0	7.97142	31.1195	2.70906	0	0	0	0	221.965	39.7558	0	0	7.08883	1.20119	0	130.861	0
Firmicutes	60.839	9.26835	31.257	17.938	166.67	209.661	249.63	25.4946	74.3236	14.3224	257.959	33.0809	6.73652	32.7995	47.5785	4.07009	20.2309	1.15646	347.933	540.116	2356.23	4809.38	350.467	231.328	84.4288	400.714	1000.38	2183.18	1256.27	1094.37	2743.32	758.324	1090.22	1463.28	36.6733	367.623	2995.9	836.643	93.898	46.4372	1230.42	1264.26	23.3577	47.0154	39.2953	38.1987	70.1676	1247.34	28.0233
Fusobacteria	0	0	0	0	0	0	0	0	0	0	0	0	0	0	0	0	0	0	0	6.1503	0	0	0	0	0	0	0	0	0	0	0	0	0	0	0	0	0	0	0	0	0.61503	0	0	0	0.019642	0	0	0.307515	0
Lentisphaerae	0	0	0	0	0	0	0	0	0.990284	0	0	0	0	0	0	0	0	0	5.09604	0	0	15.2183	0	0	0	0	0	0	11.1282	2.03914	0	0	0	0.989304	0	0	0	0	0.110032	0	2.03144	1.41566	0.027371	0	0.0648772	0.0427732	0.0550158	1.72355	0.021972
Planctomycetes	0	0	0	0	0	0	0	0	0	0	0	0	0	0	0	0	0	0	0	0	0.470874	0	0	0	0	0	0	0	0	0	0	0	0	0	0	0	0	0	0	0	0.0470874	0	0	0	0.00150381	0	0	0.0235437	0
Proteobacteria	2.95042	1.89561	0	118.373	12.5351	53.411	34.4057	5.90377	0	2.89029	3.55234	1.95106	3.91093	1.98627	10.6181	0	9.62454	1.90386	22.7887	37.0779	39.3305	220.256	2.89717	75.2359	5.01338	239.387	5.35101	51.3552	98.831	150.521	55.6418	78.0752	37.627	94.9216	1.93312	311.73	0.983578	1805.54	25.4972	4.0486	69.8693	263.58	6.34258	4.09902	2.23139	7.96387	14.7729	166.725	5.89995
Spirochaetes	0	0	0	0	0	0	0	0	0	0	0	0	0	0	0	0	0	0	0	0	0	0	0.469054	0	0	0.137284	0	0	0	0	0	0	0	0.942432	0	0.238974	0	0	0	0	0.0606339	0.118141	0	0	0.00193644	0.00356953	0	0.0893873	0
Synergistetes	0	0	0	0	0	0	0	0	0	0	0	0	0	0	0	0	0	0	0	0	0	0	0	0	0	1.02802	0	0	0.171646	1.0248	0	0.340391	0	0	0	0	0	0	0	0	0.102802	0.153683	0	0	0.00328314	0.00464342	0	0.128242	0
Thermodesulfobacteria	0	0	0	0	0	0	0	0	0	0	0	0	0	0	0	0	0	0	0	0	0	0	0	0	0	0	0	0	0	0	0	0	0	0.0418211	0	0	0	0	0	0	0	0.00418211	0	0	0	0.000126359	0	0.00209106	0
Verrucomicrobia	1.0212	3.97352	13.0135	1.02891	1.00081	0	0	0	0	0	0	10.0354	0	0	0.989063	0	24.324	0	89.9201	142.882	40.4614	3.03954	53.5931	61.8824	48.1009	4.35614	0	12.927	358.231	24.2218	0	2.01135	36.9923	0	28.7024	75.8463	0	0	2.22644	3.92761	45.7162	52.6006	0.553841	3.97652	1.46002	1.58928	3.07703	49.1584	1.22889
[truncated: 40 more columns]

## Sheet: S7_Genus_Rel_abund
genus	E12T1	E13T1	E14T1	E15T1	E16T1	E17T1	E18T1	E19T1	E20T1	E12T2	E13T2	E14T2	E15T2	E16T2	E17T2	E18T2	E19T2	E20T2	E02T1	E03T1	E04T1	E05T1	E06T1	E07T1	E08T1	E09T1	E10T1	E11T1	E02T2	E03T2	E04T2	E05T2	E06T2	E07T2	E08T2	E09T2	E10T2	E11T2	PCB_T1	PCB_T2	PB_T1	PB_T2	PCB_T1%	PCB_T2%	PB_T1%	PB_T2%	PCB	PB	PCB%
Abiotrophia	0	0	0	0	0	0	0	0	0	0	0	0	0	0	0	0	0	0	0	0	0	0	0	0	0	1.02781	0	0	0	0	0	0	0	0	0	0	0	0	0	0	0.102781	0	0	0	0.00333492	0	0	0.0513906	0
Achromobacter	0	0	0	0	0	0	0	0	0	0	0	0	0	0	0	0	0	0	0	0	0	0	0	0	0	0	0	0	0.322155	0	0	0	0	0	0	2.96091	0	0	0	0	0	0.328306	0	0	0	0.0103153	0	0.164153	0
Acidaminococcus	29.1469	0	0	0	0	0	0	0	0	7.24248	0	0	0	0	0	0	0	0	0	0	98.982	0	0	0	0	0	0	0	1.03277	0	0	0	0	0	0	0	0	0	3.23854	0.80472	9.8982	0.103277	0.808421	0.818141	0.321165	0.00324493	2.02163	5.00074	0.810337
Acidithiobacillus	0	0	0	0	0	0	0	0	0	0	0	0	0	0	0	0	0	0	0	0	0	0	0	0	0	0	0	0	2.01168	0	0	0	0	0	0	0	0	0	0	0	0	0.201168	0	0	0	0.00632064	0	0.100584	0
Acidobacterium	0	0	0	0	0	0	0	0	0	0	0	0	0	0	0	0	0	0	0	0	0	0	0	0	0	0	0	0	0	0.476718	0	0	0	0	0	0	0	0	0	0	0	0.0476718	0	0	0	0.00149783	0	0.0238359	0
Acidothermus	0	0	0	0	0	0	0	0	0	0	0	0	0	0	0	0	0	0	0	0	0	0	0	0	0	0	0	0	0.140678	0	0	0	0	0	0	0	0	0	0	0	0	0.0140678	0	0	0	0.000442006	0	0.0070339	0
Acidovorax	0	0	0	0	0	0	0	0	0	0	0	0	0	0	0	0	0	0	0	0	0	0.489421	0	0	0	0	0	0	0	0	0	0	0	0	0	0.215685	0	0	0	0	0.0489421	0.0215685	0	0	0.00158801	0.000677678	0	0.0352553	0
Acinetobacter	0	0	0	0	0	0	0	0	0	0	0	0	0	0	0	0	0	0.959072	0	0	0	0	0	0	0	0	0	0	0	0.0251254	0	0	0	0.0401246	0	0	0	0	0	0.106564	0	0.006525	0	0.108341	0	0.000205014	0.0532818	0.0032625	0.0213571
Actinomyces	0	0	0	0	0	0	0	0	0	0	0	0	0	0	0	0	0	0	0	0	0	0.934366	0	0	0	0	0	0	1.17095	0	0.93936	0	0	0	0	0.935507	0.911709	0	0	0	0.0934366	0.395752	0	0	0.00303172	0.0124344	0	0.244594	0
Actinosynnema	0	0	0	0	0	0	0	0	0	0	0	0	0	0	0	0	0	0	0	0	0	0	0	0	0	0	0	0	0.107422	0	0	0	0	0.0787869	0	0	0	0	0	0	0	0.0186209	0	0	0	0.000585064	0	0.00931046	0
Aeromonas	0	0	0	0	0	0	0.968775	0	0	0	0	0	0	0	0	0	0	0	0	0	0	0	0	0	0	0	0	0	0	0	0	0	0	0	0	0	0	0	0.107642	0	0	0	0.0268701	0	0	0	0.0538208	0	0.0215732
Agrobacterium	0	0	0	0	0	0	0	0	0	0	0	0	0	0	0	0	0	0	0	0.10527	0.599752	0	0	0	0	0.950542	0	0	0	0	0	0	0	0	0.964362	0	0	0	0	0	0.165556	0.0964362	0	0	0.00537177	0.00303	0	0.130996	0
Ahrensia	0	0	0	0	0	0	0	0	0	0.26508	0	0	0	0	0	0	0	0	0	0	0	0	0	0	0	0	0	0	0	0	0	0	0	0	0	0	0	0	0	0.0294533	0	0	0	0.0299445	0	0	0.0147267	0	0.00590294
Akkermansia	1.0212	3.97352	13.0135	1.02891	1.00081	0	0	0	0	0	0	10.0354	0	0	0.989063	0	24.324	0	89.9201	142.882	40.4614	3.03954	53.5931	61.8824	48.1009	4.06669	0	12.927	358.029	24.2218	0	2.01135	36.9923	0	28.7024	75.8463	0	0	2.22644	3.92761	45.6873	52.5803	0.555776	3.99312	1.48241	1.65206	3.07703	49.1338	1.23338
Alcanivorax	0	0	0	0	0	0	0	0	0	0	0	0	0	0	0	0	0	0	0	0	0	0	0	0	0	0	0	0	1.19104	0	0	0	0	0	0	0	0	0	0	0	0	0.119104	0	0	0	0.00374221	0	0.0595519	0
Alicycliphilus	0	0	0	0	0	0	0	0	0	0	0	0	0	0	0	0	0	0	0	0	0	0	0	0	0	0	0	0	0	0	0	0	0	0	0	0.217902	0	0	0	0	0	0.0217902	0	0	0	0.000684641	0	0.0108951	0
Alicyclobacillus	0	0	0	0	0	0	0	0	0	0	0	0	0	0	0	0	0	0	0	0	0	1.08221	0	0	0	0	0	0	0.0711421	0	0	0	0	0	0	0.993082	0.256243	0	0	0	0.108221	0.132047	0	0	0.00351142	0.00414887	0	0.120134	0
Alistipes	6.28803	0	0	1.00902	34.7693	277.092	27.2083	2.06577	19.684	3.0866	1.8001	0	0.999017	0.974221	11.9773	0	0	0.968711	190.064	1599.68	24.2213	447.492	0	63.2309	4.10004	294.148	7.02711	57.6465	351.018	1320.27	76.5432	13.8913	6.14189	396.871	11.2292	1470.03	10.6374	0	40.9018	2.20066	268.762	365.663	10.2101	2.23736	8.72045	11.489	21.5512	317.212	8.63846
Alkalilimnicola	0	0	0	0	0	0	0	0	0	0	0	0	0	0	0	0	0	0	0	0	0	0	0	0	0	0	0	0	0.0430208	0	0	0	0	0.967619	0	0.197318	0	0	0	0	0	0.120796	0	0	0	0.00379537	0	0.0603979	0
Alteromonas	0	0	0	0	0	0	0	0	0	0	0	0	0	0	0	0	0	0	0	0.323439	0	4.77745	0	0.670648	0	0	0	0	0	0	0	0	0	0	0	0	0	0	0	0	0.577154	0	0	0	0.0187268	0	0	0.288577	0
Aminomonas	0	0	0	0	0	0	0	0	0	0	0	0	0	0	0	0	0	0	0	0	0	0	0	0	0	0	0	0	0.171646	1.0248	0	0.340391	0	0	0	0	0	0	0	0	0	0.153683	0	0	0	0.00482868	0	0.0768416	0
Ammonifex	0	0	0	0	0	0	0	0	0	0	0	0	0	0	0	0	0	0	0	0	0	0	0	0	0	0	0	0	0	0	0	0	0	0	0	0.344495	0	0	0	0	0	0.0344495	0	0	0	0.00108239	0	0.0172248	0
Amycolatopsis	0	0	0	0	0	0	0	0.163469	0	0	0	0	0	0	0	0	0	0	0	0	0	0	0	0	0	0	0	0	0	0	0	0	0	0	0	0	0	0	0.0181632	0	0	0	0.00453399	0	0	0	0.0090816	0	0.00364021
Anaerococcus	0	0	0	0	0	0	0	0	0	0	0	0	0	0	0	1.02165	0	0	1.01442	13.2187	0	1.00585	0	2.05444	0	0	1.01081	0	1.027	0	2.03693	0.499198	0	0	0	0	0	0	0	0.113517	1.83042	0.356313	0	0.115411	0.0593912	0.0111953	0.0567586	1.09337	0.0227507
Anaeromyxobacter	0	0	0	0	0	0	0	0	0	0	0	0	0	0	0	0	0	0	0	0	0	0.930139	0	0	0	0	0	0	0	0	0	0	0	0	0	0	0	0	0	0	0.0930139	0	0	0	0.003018	0	0	0.046507	0
Anaerostipes	0	0	0	0	0	0	0	0	0	0	0	0	0	0	0	0	0	0	0	0	0	0.711908	0	0	0	0	2.10427	0.698698	0	0	0	0	0	0	0	0	0	0.425869	0	0	0.351488	0.0425869	0	0	0.0114046	0.00133807	0	0.197037	0
Anaerotruncus	0	0	0	0	0	0	0	0	0	0	0	0	0	1.00853	0	0	0	0	1.03736	3.08626	2.05383	0	0	0	0	0	0	0	5.14834	0	0	0	0	2.01384	0	0.513331	2.00218	0	0	0.112059	0.617746	0.96777	0	0.113928	0.0200438	0.0304071	0.0560293	0.792758	0.0224584
Aromatoleum	0	0	0	0	0	0	0	0	0	0	0	0	0	0	0	0	0	0	0	0	0	0	0	0	0	0	0	0	0	0	0	0	0	0.060581	0	0	0	0	0	0	0	0.0060581	0	0	0	0.000190344	0	0.00302905	0
Asticcacaulis	0	0	0	0	0	0	0	0	0	0	0	0	0	0	0	0	0	0	0	0	0	0	0	0	0	0	0	0	0.156422	0	0	0	0	0	0	0	0	0	0	0	0	0.0156422	0	0	0	0.000491473	0	0.0078211	0
Atopobium	0	0	0	0	0	0	0	0	0	0	0	0	0	0	0	0	0	0	0	0	0	0	0	0	0	0	0	0	0.918651	0	0	0	0	0	0	0	0	0	0	0	0	0.0918651	0	0	0	0.00288638	0	0.0459325	0
Aurantimonas	0	0	0	0	0	0	0	0	0	0	0	0	0	0	0	0	0	0	0	0.107388	0	0	0	0	0	0	0	0	0	0	0	0	0	0	0	1.07169	0	0	0	0	0.0107388	0.107169	0	0	0.000348438	0.00336722	0	0.0589539	0
Azospira	0	0	0	0	0	0	0	0	0	0	0	0	0	0	0	0	0	0	0	0	0	0	0	0	0	0	0	0	4.19901	0	0	0	0	0	0	0	0	0	0	0	0	0.419901	0	0	0	0.0131932	0	0.209951	0
Azospirillum	0	0	0	0	0	0	0	0	0	0	0	0	0	0	0	0	0	0	0	0	0	0	0	0	0	0	0	0	0	0	0	0	0	0	0	0.249323	0	0	0	0	0	0.0249323	0	0	0	0.000783367	0	0.0124662	0
Azotobacter	0.0395239	0	0	0	0	0	0	0	0	0	0	0	0	0	0	0	0	0	0	0	0	0	0	0	0	0	0	0	0.0654244	0	0	0	0	0	0	0	0	0	0.00439155	0	0	0.00654244	0.00109624	0	0	0.000205562	0.00219577	0.00327122	0.00088014
Bacillus	0	0	0	0	0	0	0	0	0	0	0	0	0	0	0	0	0	0	0	0	0	0	0	0	0	0	0	0	0	0	0	0	0	0	0	0	0.251818	0	0	0	0	0.0251818	0	0	0	0.000791206	0	0.0125909	0
Bacteroides	6.02634	4.89488	0	3.03512	135.626	160.699	334.781	24.8166	72.4324	15.9686	129.183	0	0	26.3679	10.7025	12.9909	2.99924	0.970963	872.619	2271.11	475.797	3352.25	6.83069	226.405	26.2221	387.121	128.037	516.031	1702.73	1564.44	936.224	2198.33	112.693	478.216	18.114	998.015	1454.37	17.8794	82.479	22.1315	826.242	948.102	20.5888	22.5006	26.8089	29.7891	52.3053	887.172	20.9657
Bdellovibrio	0	0	0	0	0	0	0	0	0	0	0	0	0	0	0	0	0	0	0	0.0480368	0	0	0	0	0	0	0	0	0	0	0	0	0	0	0	0	0	0	0	0	0.00480368	0	0	0	0.000155864	0	0	0.00240184	0
Beijerinckia	0	0	0	0	0	0	0	0	0	0	0	0	0	0	0	0	0	0	0	0	0	0	0	0	0	0	0	0	0.482313	0	0	0	0	0.0589572	0	0	0	0	0	0	0	0.054127	0	0	0	0.00170066	0	0.0270635	0
Bifidobacterium	0.931103	0	0	0	0	5.59723	0	0.077077	0	0.930367	0	0	0	0	0	0	0	0	1.87798	0.0884792	63.0268	56.7583	15.4595	7.43873	1.85491	49.7769	48.5076	41.6664	314.708	0	355.23	0.922	4.45354	16.7834	1.88459	3.69772	5.42544	0.929901	0.733935	0.103374	28.6456	70.4034	0.183209	0.105098	0.929456	2.21206	0.418654	49.5245	0.167811
Bilophila	0	0	0	0	0	6.79873	0.976654	1.93417	0	0	0	0	0	0	0	0	0	0	13.7291	29.1756	0	8.75126	0.952481	12.6567	0	17.5628	0	39.1271	43.8023	95.8898	0	0	8.40836	9.5188	0	70.8496	0	0	1.07884	0	12.1955	22.8469	0.269305	0	0.395705	0.717843	0.53942	17.5212	0.216217
Blastopirellula	0	0	0	0	0	0	0	0	0	0	0	0	0	0	0	0	0	0	0	0	0.470874	0	0	0	0	0	0	0	0	0	0	0	0	0	0	0	0	0	0	0	0.0470874	0	0	0	0.00152784	0	0	0.0235437	0
Blautia	0.258408	0	0	0	0	1.16519	0.257509	0	0	0	0	0	0	0	0	0	0	0	8.61449	14.5817	16.7286	97.2007	16.7221	2.35468	1.69626	1.42781	38.3369	45.279	73.5935	7.05443	345.54	9.92755	51.981	10.9718	0.778169	2.15372	38.6233	11.5387	0.186789	0	24.2942	55.2162	0.0466273	0	0.788269	1.73488	0.0933947	39.7552	0.0374357
Bordetella	0	0	0	0	0	0	0	0	0	0	0	0	0	0	0	0	0	0	0	0	0	0	0	0.0657143	0	0	0	0.969727	1.84649	0	0	0	0	1.12426	0	0	0	0	0	0	0.103544	0.297074	0	0	0.00335967	0.00933399	0	0.200309	0
Brachybacterium	0	0	0	0	0	0	0	0	0	0	0	0	0	0	0	0	0	0	0	0.0490472	0	0	0	0	0	0	0	0	0	0	0	0	0	0	0	0	0	0	0	0	0.00490472	0	0	0	0.000159142	0	0	0.00245236	0
Bradyrhizobium	0	0	0	0	0	0.977533	0	0	0	0	0.885166	0	0	0	0	0	0	0	0	0.108592	0	0	0	0	0	0	0	0	0.18255	0.4842	0	0	0	0	0	0	0	0	0.108615	0.0983518	0.0108592	0.066675	0.027113	0.0999922	0.000352346	0.00209491	0.103483	0.0387671	0.0414796
Brevibacterium	0	0	0	0	0	0	0	0	0	0	0	0	0	1.88646	0	0	0	0	0	0	0	0	0	0	0	0	0	0	0	0	0	0	0	0	0	0	0	0	0	0.209607	0	0	0	0.213103	0	0	0.104803	0	0.0420087
Brevundimonas	0	0	0	0	0	0	0	0	0	0	0	0	0	0	0	0	0	0	0	0.654243	0	0	0	0	0	0	0	0	0	0	0	0	0	0	0	0	0	0	0	0	0.0654243	0	0	0	0.00212281	0	0	0.0327121	0
Brucella	0	0	0	0	0	0	0	0	0	0	0	0	0	0	0	0	0	0	0	0.449959	0	0	0	0	0	0	0	0	0	0	0	0	0	0	0	0	0	0	0	0	0.0449959	0	0	0	0.00145997	0	0	0.0224979	0
Burkholderia	0	0	0	0	0	0	0	0	0	0	0	0	0	0	0	0	0	0	0	0	0	0.820551	0	0	0	0	0	0.96861	1.59717	0	0	0	0	0.0603486	0	1.14828	0	0	0	0	0.178916	0.28058	0	0	0.00580525	0.00881575	0	0.229748	0
Butyrivibrio	0	0	0	0	0	0	0	0	0	0	0	0	0	0	0	0	0	0	0	0	0	0	0	0	0	0	0	1.00308	0	0	0	0	0	0	0	0	0	0	0	0	0.100308	0	0	0	0.00325467	0	0	0.050154	0
Caldicellulosiruptor	0	0	0	0	0	0	0	0	0	0	0	0	0	0	0	0	0	0	0	0	0	1.04299	0	0	0	0	0	0	0	0	0	0	0	0.0425423	0	0	0	0	0	0	0.104299	0.00425423	0	0	0.00338415	0.000133667	0	0.0542764	0
Campylobacter	0	0	0	0	0	0	0	0	0	0	0	0	0	0	0	0	0	0	2.1201	0	0	0	0	1.05242	0	0	0	0	0.348664	0	0	0	0	0	0	0	0	0	0	0	0.317252	0.0348664	0	0	0.0102938	0.00109549	0	0.176059	0
Capnocytophaga	3.00092	0	0	0	1.96067	10.4087	8.97145	5.42884	0	32.8116	1.79801	0	0	0	1.93765	1.98848	0	0	0	0	1.98167	156.865	0	0.993706	0	12.1994	1.95566	16.5586	0	1.48289	14.7786	68.4643	1.05499	0	0	6.93413	158.894	74.2113	3.30785	4.28175	19.0554	32.582	0.825722	4.35316	0.618287	1.02372	3.7948	25.8187	1.52108
Catenulispora	0	0	0	0	0	0	0	0.0804383	0	0	0	0	0	0	0	0	0	0	0	0.0462231	0	0	0	0	0	0	0	0	0	0	0	0	0	0	0	0	0	0	0.00893758	0	0.00462231	0	0.00223105	0	0.000149979	0	0.00446879	0.00231115	0.00179124
Caulobacter	0	0	0	0	0	0	0	0	0	0	0	0	0	0	0	0	0	0	0	0.982556	0	0	0	0	0	0	0	0	0.420855	0	0	0	0	0	0	0	0	0	0	0	0.0982556	0.0420855	0	0	0.00318808	0.00132231	0	0.0701705	0
Cellulomonas	0	0	0	0	0	0	0	0	0	0	0	0	0	0	0	0	0	0	0.138288	0.0457139	0	0	0	0	0	0	0	0	0	0	0	0	0	0	0	0	0	0	0	0	0.0184002	0	0	0	0.000597028	0	0	0.00920012	0
Cellulosilyticum	0	0	0	0	0	0	0	0	0	0	0	0	0	0	0	0	0	0	0	0	0	0	0	0	0	0	0	0	0	0	1.00781	0	0	0	0	0	0	0	0	0	0	0.100781	0	0	0	0.00316651	0	0.0503904	0
Cellvibrio	0	0	0	0	0	0	0	0	0	0	0	0	0	0	0	0	0	0	0	0	0.198397	0	0	0	0	0	0	0	0	0	0	0	0	0	0	0	0	0	0	0	0.0198397	0	0	0	0.000643734	0	0	0.00991985	0
Centipeda	0	0	0	0	0	0	0	0	0	0	0	0	0	0	0	0	0	0	0	0.515512	0	0	0	0	0	0	0	0	0	0	0	0	0	0	0	0	0	0	0	0	0.0515512	0	0	0	0.00167267	0	0	0.0257756	0
Chitinophaga	0	0	0	0	0	0	0	0	0	0	0	0	0	0	0	0	0	0	0	0	0	0	0	0	0	0	0	0	0	0	0	0.492169	0	0	0	0	0	0	0	0	0	0.0492169	0	0	0	0.00154638	0	0.0246084	0
Chlorobaculum	0	0	0	0	0	0	0	0	0	0	0	0	0	0	0	0	0	0	0	0	0	0	0	0	0	0	0	0	0	0	0	0.509771	0	1.00511	0	0	0	0	0	0	0	0.151488	0	0	0	0.00475972	0	0.0757441	0
Chromobacterium	0	0	0	0	0	0	0	0	0	0	0	0	0	0	0	0	0	0	0	0	0	0	0	0	0	0	0	0	0.715576	0	0	0	0	0.0612297	0	0.199776	0	0	0	0	0	0.0976582	0	0	0	0.00306839	0	0.0488291	0
Chromohalobacter	0	0	0	0	0	0	0	0	0	0	0	0	0	0	0	0	0	0	0	0	0	0	0	0	0	0	0	0	0	0	0	0	0	0	0	0.194366	0	0	0	0	0	0.0194366	0	0	0	0.000610692	0	0.00971829	0
Chthoniobacter	0	0	0	0	0	0	0	0	0	0	0	0	0	0	0	0	0	0	0	0	0	0	0	0	0	0.145182	0	0	0	0	0	0	0	0	0	0	0	0	0	0	0.0145182	0	0	0	0.000471067	0	0	0.00725908	0
Citrobacter	0.980247	0	0	0	0	0	0	0	0	0	0	0	0	0	0	0	0	0	0	1.94541	0	0	0	0	0	0	0	0	0	0.026258	0	0	0	0	0	0	0	0.922471	0.108916	0	0.194541	0.0948729	0.0271883	0	0.00631222	0.00298088	0.0544582	0.144707	0.0218287
Clavibacter	0	0	0	0	0	0	0	0	0	0	0	0	0	0	0	0	0	0	0	0	0	0	0	0	0	0	0	0	0.130414	0	0	0	0	0	0	0	0	0	0	0	0	0.0130414	0	0	0	0.000409756	0	0.00652068	0
Clostridium	0	0	0	0	0.341272	17.6312	2.04498	1.01247	3.33117	0	0.969439	0	0	0	1.33103	0	0	0	37.987	7.26595	0.344928	24.6267	5.37391	40.3036	2.05658	23.8697	18.5496	51.9427	6.9718	1.01807	9.48623	1.1931	21.0356	1044.98	5.14978	1.01609	23.6195	114.394	2.70678	0.255608	21.2321	122.887	0.675681	0.259871	0.688912	3.86107	1.4812	72.0594	0.593713
Collimonas	0	0	0	0	0	0	0	0	0	0	0	0	0	0	0	0	0	0	0	0	0	0	0	0	0	0	0	0	0.52556	0	0	0	0	0	0	0	0	0	0	0	0	0.052556	0	0	0	0.00165129	0	0.026278	0
Collinsella	0	0	0	0	0	0	1.83365	0	0	0	0	0	0	0	0	0	0	0	1.84116	0	5.4679	15.5176	3.57654	0.913956	0	0.915943	6.29549	3.58344	68.595	0	170.36	12.6845	0.877032	16.0843	0	2.73327	1.7768	0	0.203739	0	3.8112	27.3111	0.0508584	0	0.123661	0.858106	0.10187	15.5611	0.0408328
Coprobacillus	0	0	0	0	0	0	0	0	0	0	0	0	0	0	0	0	0	0	0	0	0.530549	1.04172	0	29.2051	0	0	0	0	0	1.05869	0	0	0	0	0	0	83.7875	0	0	0	3.07774	8.48462	0	0	0.0998626	0.266584	0	5.78118	0
Coprococcus	0	0	0	0	0	7.18688	0	0	1.20747	0	3.89201	0	0	0	0	0	0	0	23.3411	21.5702	10.4783	165.721	20.9638	0	5.58467	15.1223	47.154	114.218	11.7825	35.6113	15.945	188.846	21.6777	2.21846	0	12.3844	314.01	98.0289	0.932706	0.432446	42.4153	70.0504	0.232827	0.439658	1.37624	2.20097	0.682576	56.2329	0.273599
Corynebacterium	0	0	0	0	0	0	0	0	0	0	0	0	0	0	0	0	0	0	0	0	0	1.71859	0	0	0	0.614691	0	0	0.197424	0	6.5204	0.851035	0	0.14051	0	1.00318	0.0736669	0	0	0	0.233328	0.878621	0	0	0.00757074	0.027606	0	0.555975	0
Cronobacter	0	0	0	0	0	0	0	0	0	0	0	0	0	0	0	0	0	0	0	0	0	0	0	0	0	0	0	0	0.485132	0	0	0	0	0	0	0	0	0.0253215	0	0	0	0.0510454	0	0	0	0.00160383	0	0.0255227	0
Cupriavidus	0	0	0	0	0	0	0.946485	0	0	0	0	0	0	0	0	0	0	0	0	0	0.200646	0	0	0	0	0	0	0	0	0	0	0	0	1.09901	0	0	0	0	0.105165	0	0.0200646	0.109901	0.0262518	0	0.000651032	0.00345305	0.0525825	0.0649826	0.0210768
Cyanobium	0	0	0	0	0	0	0	0	0	0	0	0	0	0	0	0	0	0	0	0	0	0	0	0	0	0	0	0	0.6337	0	0	0	0	0.987648	0	0	0	0	0	0	0	0.162135	0	0	0	0.00509423	0	0.0810674	0
Dechloromonas	0	0	0	0	0	0	0	0	0	0	0	0	0	0	0	0	0	0	0	0	0	0	0	0	0	0	0	0	0.212727	0	0	0	0	0	0	0	0	0	0	0	0	0.0212727	0	0	0	0.000668381	0	0.0106363	0
Dehalococcoides	0	0	0	0	0	0	0	0	0	0	0	0	0	0	0	0	0	0	0	0	0	0	0	0	0	0	0	0	0	0	0	0	0	0	1.24573	0	0	0	0	0	0	0.124573	0	0	0	0.00391405	0	0.0622865	0
Deinococcus	0	0	0	0	0	0	0	0	0	0	0	0	0	0	0	0	0	0	1.02546	0	0	0	0	0.0672995	0	0	0	0	0	0	0	0	0	0.986976	1.02006	0	0	0	0	0	0.109276	0.200704	0	0	0.00354564	0.00630605	0	0.15499	0
Delftia	0	0	0	0	0	0	0	0	0	0	0	0	0	0	0	0	0	0	0	0	0.129487	0	0	0	0	0	0	0	0	0	0	0	0	0	0	0	0	0	0	0	0.0129487	0	0	0	0.000420143	0	0	0.00647434	0
Dermacoccus	0	0	0	0	0	0	0	0	0	0	0	0	0	0	0	0.950565	0	0	0	0.0451908	0	0	0	0	0	0	0	0	0	0	0	0	0	0	0	0	0	0	0	0.105618	0.00451908	0	0	0.10738	0.000146629	0	0.0528092	0.00225954	0.0211677
Desmospora	0	0	0	0	0	0	0	0	0	0	0	0	0	0	0	0	0	0	0	0	0	0	0	0	0	0	0	0	0.0740845	0	0	0	0	0	0	0	0	0	0	0	0	0.00740845	0	0	0	0.000232772	0	0.00370423	0
Desulfobacca	0	0	0	0	0	0	0	0	0	0	0	0	0	0	0	0	0	0	0	0	0	0	0	0	0	0	0	0	0	0.503728	0	0	0	0	0	0	0	0	0	0	0	0.0503728	0	0	0	0.0015827	0	0.0251864	0
Desulfococcus	0	0	0	0	0	0	0	0	0	0	0	0	0	0	0	0	0	0	0	0	0	0	0	0	0	0	0	0	1.01425	0	0	0	0	0	0	0	0	0	0	0	0	0.101425	0	0	0	0.00318673	0	0.0507123	0
Desulfomicrobium	0	0	0	0	0	0	0	0	0	0	0	0	0	0	0	0	0	0	0	0	0.243294	0	0	0	0	0	0	0	0.243946	0	0	0	0	0	0	0	0	0	0	0	0.0243294	0.0243946	0	0	0.000789411	0.000766471	0	0.024362	0
Desulfonatronospira	0	0	0	0	0	0	0	0	0	0	0	0	0	0	0	0	0	0	0	0	0	0	0	0	0	0	0	0	0	0	0	0	0	0.980438	0	0	0	0	0	0	0	0.0980438	0	0	0	0.00308051	0	0.0490219	0
Desulfovibrio	0	0	0	0.924834	0	8.18686	0	0	0	0	0	0	0	0	0	0	1.82197	0	0	0	0.243849	0	0	4.68949	0	46.6055	0	0	4.10431	0.240057	0	0.301317	24.5004	12.0701	0	95.5104	0	0	1.01241	0.202441	5.15389	13.6727	0.252723	0.205817	0.167227	0.429591	0.607426	9.41327	0.243477
Desulfurispirillum	0	0	0	0	0	0	0	0	0	0	0	0	0	0	0	0	0	0	0	0	0	0	0	0	0	0.145785	0	0	0	0	0	0.504728	0	0	0	0	0	0	0	0	0.0145785	0.0504728	0	0	0.000473024	0.00158584	0	0.0325257	0
Dialister	2.03599	0	0	1.02568	0.997668	0	128.836	0	0	5.05935	0	0	0	0	0	0	0	0	0	8.08128	11.0919	0	0	6.06766	0	0	4.97561	0	0	1.00607	0	0	0	8.89849	0	1.00811	0	0	14.7661	0.562151	3.02165	1.09127	3.68599	0.571526	0.0980427	0.0342873	7.66413	2.05646	3.07204
Dickeya	0	0	0	0	0	0	0	0	0	0	0	0	0	0	0	0	0	0	0	0	0	0	0	0	0	0	0	0	0	0	0	0	0	0	0	0	0	0.0113547	0	0	0	0.00113547	0	0	0	3.56762e-05	0	0.000567736	0
Dinoroseobacter	0	0	0	0	0	0	0	0	0	0	0	0	0	0	0	0	0	0	0	0	0	0	0	0	0	0	0.231625	0	0.0672382	0	0	0	0	0	0	0	0	0	0	0	0.0231625	0.00672382	0	0	0.000751548	0.000211261	0	0.0149432	0
Dorea	1.04467	0	0	0	0	1.03528	0	0	1.01564	0	0	0	0	0	0	0	0	0	5.09304	15.8031	3.10435	181.598	35.5087	0	0	0	74.1306	19.1456	12.1592	0	20.4737	3.0601	13.4186	2.00336	0	0	100.799	54.7126	0.343955	0	33.4383	20.6626	0.0858598	0	1.08497	0.649214	0.171977	27.0505	0.0689343
Dysgonomonas	0	0	0	0	0	0	0	0	0	0	0	0	0	0	0	0	0	0	0	0	0	0	0	0	0	0	0	0	1.06507	0.4865	0	0	0	0	0	0	0	0	0	0	0	0.155157	0	0	0	0.00487499	0	0.0775785	0
Edwardsiella	0	0	0	0	0	0	0	0	0	0	0	0	0	0	0	0	0	0	0	0	0	0	0	0	0	0	0	0	0	0	0	0	0	0	0	0	0	0.0113797	0	0	0	0.00113797	0	0	0	3.57548e-05	0	0.000568987	0
Eggerthella	0	0	0	0	0	0	0	0	0	0	0	0	0	0	0	0	0	0	0	0.910094	0	0	0	0	0	0	0	0.893061	0.910901	11.7844	0	0	0	0.890778	0	0	0.885622	0	0	0	0.180315	1.44717	0	0	0.00585065	0.0454697	0	0.813742	0
Enterobacter	0	0	0	0	0	0	0	0	0	0	0	0	0	0	0	0	0	0	0	0	0	0	0	0	0	0	0	0	0	0.0253611	0	0	0	0	0	0	0	1.39904	0	0	0	0.14244	0	0	0	0.00447544	0	0.0712202	0
Enterococcus	0	0	0	0	0	0	0	0	0	0	0	0	0	0	0	0	0	0	0	0	0	0	0	0	0	0	0	0	0	0	0	0	0	0.837979	0	0	0	0	0	0	0	0.0837979	0	0	0	0.00263291	0	0.041899	0
Epulopiscium	0	0	0	0	0	2.52395	0	0	0	0	0	0	0	0	7.40011	0	0	0	0	0	0	0	0	0	0	0	0	0	0	0	0	0	0	0	0	0	0	0	0.280439	0.822234	0	0	0.0700047	0.835948	0	0	0.551337	0	0.220994
Erwinia	0	0	0	112.642	0	0	0	1.93023	0	0.285428	0	0	0	0	1.26304	0	6.80691	0	0	0	0	0	0	0	0	0	0	0	0	0	0	0	0	0	0	0	0	0.177532	12.7302	0.928376	0	0.0177532	3.17778	0.94386	0	0.000557802	6.8293	0.00887662	2.73741
Erysipelatoclostridium	0	0	0	0	0	0	0	0	0	0	0	0	0	0	0	0	0	0	2.07347	0	0.51781	0	0	0	0	0	0	0	1.02905	1.03327	0	0	0	0.503158	0	1.02605	86.8235	0	0	0	0.259128	9.04151	0	0	0.00840787	0.284082	0	4.65032	0
Erythrobacter	0	0	0	0	0	0	0	0	0	0	0	0	0	0	0	0	0	0	0	0	0	0	0	0	0	0.257363	0	0	1.027	0	0	0	0	0	0	0	0	0	0	0	0.0257363	0.1027	0	0	0.000835061	0.0032268	0	0.064218	0
Escherichia	0.983037	0	0	1.99361	1.50072	0.815107	0	0.965398	0	0	0	0	0	0	0.730582	0	0	0	3.65701	0.708362	3.07569	1.52951	0	18.7606	0	28.5973	0.959925	5.56428	0.758306	42.1476	0.968288	0	0	0	0	37.5213	0	1509.35	0.695319	0.0811757	6.28527	159.075	0.173569	0.0825296	0.203937	4.99809	0.388247	82.6802	0.155623
Ethanoligenens	0	0	0	0	0	0	0	0	0	0	0	0	0	0	0	0	0	0	1.57654	0	0	0	0	0.260866	0	0.209146	0	0	3.12971	0	0	0	0	2.12539	0	0	0	0	0	0	0.204655	0.52551	0	0	0.0066404	0.0165114	0	0.365082	0
Eubacterium	0	0	0	6.23987	12.097	36.7478	8.22106	0	9.98505	0	29.6459	0	0	1.99988	1.99941	1.02552	0	0	12.4839	16.5106	16.4569	730.359	35.324	12.3702	3.13641	39.0536	127.577	477.797	9.2422	11.2139	9.159	40.6369	32.5673	38.945	2.09434	12.1811	388.308	44.0449	8.14342	3.8523	147.107	58.8393	2.0328	3.91656	4.77314	1.84871	5.99786	102.973	2.40414
Faecalibacterium	24.4377	0.985997	16.9764	1.02507	111.829	98.4697	42.5831	11.549	22.7665	2.02058	1.82695	31.0387	3.04532	23.788	28.5928	2.02291	18.1947	0	153.289	278.399	2002.46	1723.28	87.3791	87.495	32.6121	236.201	159.534	571.251	430.476	635.522	1087.06	76.5969	373.946	13.1233	14.9758	284.099	366.601	0	36.7358	12.2811	533.19	328.24	9.17019	12.4859	17.3003	10.3132	24.5085	430.715	9.82382
Faecalitalea	0	0	0	0	0	0	0	0	0	0	0	0	0	0	0	0	0	0	0	0	0	0	0	0	0	0	1.67665	0	0	0	0	0	0	0	0	0	0	0	0	0	0.167665	0	0	0	0.0054402	0	0	0.0838327	0
Finegoldia	0	0	0	0	0	0	0	0	0	0	0	0	0	0	0	0	0	0	0	1.00248	0	0	0	1.00027	0	0	0	0	0	0	1.98665	0	0	0	0	0	0	0	0	0	0.200275	0.198665	0	0	0.00649828	0.00624201	0	0.19947	0
Flavobacterium	0	0	0	0	0	0	0	0	0	0	0	0	0	0	0	0	0	0	0	0	0	0	0	0	0	0	0	0	0.997728	0.992807	0	0	0	0	0	0.994815	0	0	0	0	0	0.298535	0	0	0	0.00937989	0	0.149268	0
Frankia	0	0	0	0	0	0	0	0	0	0	0	0	0	0	0	0	0	0	0	0.0445008	0	0	0	0	0	0.307884	0	0	0	0	0	0	0	0.988102	0	0	0	0	0	0	0.0352385	0.0988102	0	0	0.00114337	0.00310459	0	0.0670243	0
Fulvimarina	0	0	0	0	0	0	0	0	0	0	0	0	0	0	0	0	0	0	0	0.104157	0	0	0	0	0	0	0	0	0	0	0	0	0	0	0	0	0	0	0	0	0.0104157	0	0	0	0.000337956	0	0	0.00520786	0
Fusobacterium	0	0	0	0	0	0	0	0	0	0	0	0	0	0	0	0	0	0	0	6.1503	0	0	0	0	0	0	0	0	0	0	0	0	0	0	0	0	0	0	0	0	0.61503	0	0	0	0.0199557	0	0	0.307515	0
Gallibacterium	0	0	0	0	0	0	0.247867	0	0	0	0	0	0	0	0	0	0	0	0	0	0	0	0	0	0	0	0	0	0	0	0	0	0	0	0	0	0	0	0.0275408	0	0	0	0.00687487	0	0	0	0.0137704	0	0.00551964
Gardnerella	0.935642	0	0	0	0	0	0	0	0	0	0	0	0	0	0	0	0	0	0	11.9876	0	0	0	0	0	0	0	0	0	1.83381	0	0	0	0	0	0.926554	0	0	0.10396	0	1.19876	0.276036	0.0259511	0	0.0388958	0.00867297	0.0519801	0.737397	0.0208354
Geobacter	0	0	0	0	0	0	0.676702	0	0	0	0	0	0	0	0	0	0	0	0	0	0	0	0	0.505937	0	0	0	0	2.52675	0.67111	0	0	0	0.989304	0	0	0.983578	0	0.0751891	0	0.0505937	0.517074	0.0187691	0	0.0016416	0.0162463	0.0375945	0.283834	0.0150691
Geodermatophilus	0	0	0	0	0	0	0	0	0	0	0	0	0	0	0	0	0	0	0	0	0	0	0	0	0	0	0	0.191153	0	0	0	0	0	0	0	0	0	0	0	0	0.0191153	0	0	0	0.00062023	0	0	0.00955766	0
Gloeobacter	0	0	0	0.311813	0	0	0	0	0	0	0	0	0	0	0	0	0	0	0	0	0	0.92114	0	0	0	0	0	0	0	0	0	0	0	0	0	0	0	0	0.0346459	0	0.092114	0	0.00864849	0	0.0029888	0	0.017323	0.046057	0.00694362
Gluconacetobacter	0	0	0	0	0	0	0	0	0	0	0	0	0	0	0	0	0	0	0	0	0	0	0	0	0	0.489105	0	0	0	0	0	0	0	0	0	0	0	0	0	0	0.0489105	0	0	0	0.00158699	0	0	0.0244553	0
Gordonia	0	0	0	0	0	0	0	0	0	0	0	0	0	0	0	0	0	0	0	0	0.4778	0	0	0	0	0.239045	0	0	0	0	0	0	0	0	0	0.951113	0	0	0	0	0.0716845	0.0951113	0	0	0.00232593	0.00298837	0	0.0833979	0
Granulicella	0	0	0	0	0	0	0	0	0	0	0	0	0	0	0	0	0	0	0	0	0	0	0	0	0	0	0	0	1.44261	0	0	0	0	0	0	0	0	0	0	0	0	0.144261	0	0	0	0.00453265	0	0.0721306	0
Grimontia	0	0	0	0	0	0	0	0	0	0	0	0	0	0	0	0	0	0	0	0	0	0	0	0	0	0	0	0	0	0.024859	0	0	0	0	0	0	0	0.0126023	0	0	0	0.00374613	0	0	0	0.000117702	0	0.00187306	0
Haemophilus	0	0	0	0	0	0.973826	0	0	0	0	0	0	0	1.02025	0	0	0	0	0	0	0	0	0	0	0	0	0	0	1.29767	0	0	0	0	0	0	0	0	0.0199213	0.108203	0.113361	0	0.131759	0.0270101	0.115252	0	0.00413983	0.110782	0.0658795	0.0444052
Halalkalicoccus	0	0	0	0	0	0	0	0	0	0	0	0	0	0	0	0	0	0	0	0	0	0	0	0	0	0	0	0	0	0	0	0.457568	0	0	0	0	0	0	0	0	0	0.0457568	0	0	0	0.00143767	0	0.0228784	0
Haliangium	0	0	0	0	0	0	0	0.0806362	0	0	0	0	0	0	0	0	0	0	0	0.0463368	0	0	0	0	0	0	0	0	0	0	0	0	0	0	0	0	0	0	0.00895957	0	0.00463368	0	0.00223653	0	0.000150348	0	0.00447979	0.00231684	0.00179565
Halomonas	0	0	0	0.831691	0	0	0	0	0	0	0	0	0	0	0.639585	0	0	0	0	0	0	0	0	0	0	0	0	0	0.65587	0	0	0	0	0	0	0	0	0	0.0924101	0.071065	0	0.065587	0.0230679	0.0722503	0	0.00206072	0.0817376	0.0327935	0.0327632
Heliobacterium	0	0	0	0	0	0	0.205352	0	0	0	0	0	0	0	0	0	0	0	0	0	0	0	0	0	0	0	0	0	0	0	0	0	0	0	0	0	0	0	0.0228169	0	0	0	0.00569566	0	0	0	0.0114084	0	0.00457288
Herbaspirillum	0	0	0	0	0	0	0	0	0	0	0	0	0	0	0	0	0	0	0	0	0	0	0	0.0659542	0	0	0	0	0	0	0	0	0	0.322416	0	0	0	0	0	0	0.00659542	0.0322416	0	0	0.000214	0.00101302	0	0.0194185	0
Hoeflea	0	0	0	0	0	0	0	0	0	0	0	0	0	0	0	0	0	0	0	0	0	0.13319	0	0	0	0	0	0	0	0	0	0	0	0	0	0	0	0	0	0	0.013319	0	0	0	0.00043216	0	0	0.00665952	0
Holdemanella	0	0	0	0	0	3.10646	0	0	0	0	0	0	0	0	0	0	0	0	0	1.03685	0	21.7702	0	0	0	8.32199	19.4068	0	0	0	0	0	1.99211	0	0	18.6252	4.03586	0	0.345163	0	5.05358	2.46532	0.0861612	0	0.163972	0.0774598	0.172581	3.75945	0.0691764
Holdemania	0	0	0	0	0	0	0	0	0	0	0	0	0	0	0	0	0	0	0	0	0	2.10562	0	0	0	0	0	0	0	1.04872	0	0	0	6.18381	0	0	0	0.174945	0	0	0.210562	0.740747	0	0	0.00683207	0.0232741	0	0.475655	0
Hyphomonas	0	0	0	0	0	0	0	0	0	0	0	0	0	0	0	0	0	0	0	0	0	0	0	0	0	0.196668	0	0	0	0	0	0	0	0	0	0	0	0	0	0	0.0196668	0	0	0	0.000638123	0	0	0.00983338	0
Intestinibacter	0	0	0	0	3.97272	7.0301	2.01978	0	0	0	0	0	0	0	0.981519	0	0	0	0	0	5.0191	16.0872	4.92448	0	0	2.01783	2.97194	0	0	8.01236	1.9963	0	1.93211	0	0	0	0	0	1.44696	0.109058	3.10206	1.19408	0.361196	0.110877	0.100652	0.0375176	0.778006	2.14807	0.311851
Isoptericola	0	0	0	0	0	0	0	0	0	0	0	0	0	0	0	0	0	0	0	0	0	0	0	0	0	0	0	0.187914	0	0	0	0	0	0.234292	0	0	0	0	0	0	0.0187914	0.0234292	0	0	0.00060972	0.000736139	0	0.0211103	0
Jonquetella	0	0	0	0	0	0	0	0	0	0	0	0	0	0	0	0	0	0	0	0	0	0	0	0	0	1.02802	0	0	0	0	0	0	0	0	0	0	0	0	0	0	0.102802	0	0	0	0.00333559	0	0	0.0514009	0
Kineococcus	0	0	0	0	0	0	0.19837	0	0	0	0	0	0	0	0	0	0	0	0	0	0	0	0	0	0	0	0	0	0	0	0	0	0	0	0	0	0	0	0.0220411	0	0	0	0.00550201	0	0	0	0.0110206	0	0.00441741
Kingella	0	0	0	0	0	0	0	0	0	0	0	0	0	0	0	0	0	0	0	0	0	0.240049	0	0	0	0	0	0	0.0414354	0	0	0	0	0.931961	0	0	0	0	0	0	0.0240049	0.0973396	0	0	0.00077888	0.00305838	0	0.0606722	0
Kitasatospora	0	0	0	0	0	0	0	0	0	0	0	0	0	0	0	0	0	0	0	0	0	0	0	0	0	0	0	0.474111	0	0	0	0	0	0	0	0	0	0	0	0	0.0474111	0	0	0	0.00153834	0	0	0.0237055	0
Klebsiella	0	0	0	0	0	0	0	0	0	0	0	0	0	0	0	0	0	0	0	0	0	0	0	0	0	0	0	0	0	0	0	1.92736	0	0	0	0	0	0.71744	0	0	0	0.26448	0	0	0	0.0083099	0	0.13224	0
Kocuria	0	0	0	0	0	0	0	0	0	0	0	0	0	0	0	0	0	0	0	0	0	0	0	0	0	0	0	0	0.111204	0	0	0.992377	0	0	0	0	0	0	0	0	0	0.110358	0	0	0	0.00346742	0	0.055179	0
Kytococcus	0	0	0	0	0	0	0	0	0	0	0	0	0	0	0.909315	0	0	0	0	0	0	0	0	0	0	0	0	0	0	0	0	0	0	0	0	0	0	0	0	0.101035	0	0	0	0.10272	0	0	0.0505175	0	0.0202491
Labrenzia	0	0	0	0	0	0	0	0	0	0	0	0	0	0	0	0	0	0	0	0	0	0	0	0	0	0	0	0.372396	0	0	0	0	0	0	0	0	0	0	0	0	0.0372396	0	0	0	0.0012083	0	0	0.0186198	0
Lachnoanaerobaculum	0	0	0	0	0	0	0	0	0	0	0	0	0	0	0	0	0	0	0	0	0	0	0	0	0	0	0.338898	0	0	0	0	0	0	0	0	0	0	0	0	0	0.0338898	0	0	0	0.00109961	0	0	0.0169449	0
Lachnoclostridium	0	0	0	0	0	0	0	0	0	0	0	0	0	0	0	0	0	0	0	1.01655	0	3.06153	1.42538	0	0	0	1.00241	1.58639	3.69007	14.7449	9.51312	1.64118	0	1.1211	0	1.01448	24.7996	4.0534	0	0	0.809226	6.05779	0	0	0.0262568	0.190334	0	3.43351	0
Lactobacillus	0	0	0	0	0	3.00031	0	0	0.980073	0	0.906004	0	0	0	0	0	1.00412	0	23.282	0	0	3.014	15.7324	1.02877	0	2.01451	2.00706	0	2.09473	0	0	0.992571	0	0	0	0	0.966478	7.98092	0.442264	0.212236	4.70787	1.20347	0.1104	0.215775	0.152755	0.0378127	0.32725	2.95567	0.131173
Lactococcus	0	0	0	0	0	0	0	0	0	0	0	0	0	0	0	0	0	0	0	0	0.995062	0	0	0	0	0	0	0	0	0	0	0	0	0	0	0	0	0.740113	0	0	0.0995062	0.0740113	0	0	0.00322866	0.00232541	0	0.0867587	0
Leptothrix	0	0	0	0	0	0	0	0	0	0	0	0	0	0	0	0	0	0	0	0	0	0	0	0	0	0	0	0	0.375228	0	0	0	0	0	0	0	0	0	0	0	0	0.0375228	0	0	0	0.00117896	0	0.0187614	0
Leuconostoc	0	0	0	0	0	0	0	0	0	0	0	0	0	0	0	0	0	0	0	0	0	1.00723	0	0	0	0	0	0	0	0	0	0	0	0	0	0	0	0	0	0	0.100723	0	0	0	0.00326812	0	0	0.0503613	0
Listeria	0	0	0	0	0	0	0	0	0	0	0	0	0	0	0	0	0	0	0	0	0	0	0	0	0	0	0	0	0	2.05535	0	0	0	0	0	0	0	0	0	0	0	0.205535	0	0	0	0.00645785	0	0.102767	0
Marinobacter	0	0	0	0	0	0	0	0	0	0	0	0	0	0	0	0	0	0	0	0	0	0	0	0	0	0	0	0	0.199623	0	0	0	0	0	0	0	0	0	0	0	0	0.0199623	0	0	0	0.00062721	0	0.00998115	0
Megasphaera	0	0	0	0	0	0	0	0	0	0	0	0	0	0	0	0	0	0	0	0	0	0	0	0	0	0	0	0	1.03029	0	0	0	0	0	0	0	0	0	0	0	0	0.103029	0	0	0	0.00323713	0	0.0515143	0
Melissococcus	0	0	0	0	0	0	0	0	0	0	0	0	0	0	0	0	0	0	0	0	0	0	0	0	0	0	0	0	0	0	0	0	0	0.0494089	0	0	0	0	0	0	0	0.00494089	0	0	0	0.000155241	0	0.00247044	0
Mesorhizobium	0	0	0	0	0	0	0	0	0	0	0	0	0	0	0	0	0	0	0	0	0	0	0	0	0	0	0	0	0	0	0	0	0.886635	0.310415	0	0	0	0	0	0	0	0.119705	0	0	0	0.0037611	0	0.0598525	0
Methanobrevibacter	0	0	0	0	0	0	0	0	0	0	0	0	0	0	0	0	0	0	194.335	0	8.12787	1930.7	0	19.9327	43.8674	17.2488	0	0	285.259	0	2.6939	67.348	0	7.97142	31.1195	2.70906	0	0	0	0	221.421	39.7101	0	0	7.18439	1.24768	0	130.566	0
Methanosphaera	0	0	0	0	0	0	0	0	0	0	0	0	0	0	0	0	0	0	0	0	0	0	0	0	5.44419	0	0	0	0	0	0	0	0	0	0	0	0	0	0	0	0.544419	0	0	0	0.0176647	0	0	0.27221	0
Methylibium	0	0	0	0	0	0	0	0	0	0	0	0	0	0	0	0	0	0	0	0	0	0	0	0	0	0	0	0	0	0	0	0	0	0	0	2.96091	0	0	0	0	0	0.296091	0	0	0	0.0093031	0	0.148045	0
Methylobacterium	0	0	0	0	0	0	0	0	0	0	0	0	0	0	0	0	0	0	0	0	0.064548	0	0	0	0	0	0	0	0	0	0	0	0	0	0	0	0	0	0	0	0.0064548	0	0	0	0.000209437	0	0	0.0032274	0
Methylosinus	0	0	0	0	0	0	0	0	0	0	0	0	0	0	0	0	0	0	0	0	0	0	0	0	0	0	0	0	0.491057	0	0	0	0	0.0600261	0	0	0	0	0	0	0	0.0551083	0	0	0	0.00173149	0	0.0275542	0
Micrococcus	0	0	0	0	0	0	0	0	0	0	0	0	0	0	2.94041	0	0	0	0	0	0	0	0	0	0	0	0	0	0.765784	0	0	0	0	0	0	0	0	0	0	0.326712	0	0.0765784	0	0.332161	0	0.00240607	0.163356	0.0382892	0.0654786
Microcoleus	0	0	0	0	0	0	0	0	0	0	0	0	0	0	0	0	0	0	0	0	0	0	0	0	0	0	0	0	0	0.235119	0	0	0	0	0	0	0	0	0	0	0	0.0235119	0	0	0	0.000738739	0	0.011756	0
Micromonospora	0	0	0	0	0	0	0	0.0863212	0	0	0	0	0	0	0	0	0	0	0	0.0961873	0	0	0	0	0	0	0	0	0.419625	0	0	0	0	0	0	0	0.158659	0	0.00959124	0	0.00961873	0.0578284	0.00239422	0	0.000312097	0.00181695	0.00479562	0.0337235	0.00192225
Mitsuokella	0	0	0	0	0	0	39.5287	0	0	0	0	0	0	0	0	0	0	0	0	0	0	0	0	0	0	0	29.4369	0	0	0	0	0	0	0	0	0	0	0	4.39208	0	2.94369	0	1.09637	0	0.0955131	0	2.19604	1.47184	0.880247
Moorella	0	0	0	0	0	0	0	0	0	0	0	0	0	0	0	0	0	0	0	0	0	0	0	0.0689215	0	0	0	0	0	0	0	0	0	0	0	0	0	0	0	0	0.00689215	0	0	0	0.000223628	0	0	0.00344607	0
Mycobacterium	0	0	0	0	0	0	0	0	0	0	0	0	0	0	0	0	0	0	0.276165	0	0	0	0	0	0	0.387292	0	0	0	0	0	0	0	0	0	0.968161	0	0	0	0	0.0663457	0.0968161	0	0	0.00215271	0.00304194	0	0.0815809	0
Myxococcus	0	0	0	0	0	0	0	0	0	0	0	0	0	0	0	0	0	0	0	0	0	0	0	0.221756	0	0	0	0	0	0.299101	0	0	0	0	0	0	0	0	0	0	0.0221756	0.0299101	0	0	0.000719526	0.000939766	0	0.0260428	0
Nakamurella	0	0	0	0	0	0	0	0	0	0	0	0	0	0	0	0	0	0	0	0	0	0	0	0	0	0	0	1.15282	0	0	0	0	0	0.459149	0	0	0	0	0	0	0.115282	0.0459149	0	0	0.00374051	0.00144263	0	0.0805982	0
Neisseria	0	0	0	0	0.944066	0	0	0	0	0	0	0	0	0	0	0	0	0	0	0	0.0646089	0.734975	0	0	0	1.00999	0	0	0.0420033	0	0	0	0	0	0	0	0	0	0.104896	0	0.180957	0.00420033	0.0261847	0	0.00587147	0.000131973	0.0524481	0.0925786	0.021023
Neptuniibacter	0	0	0	0	0	0	0	0	0	0	0	0	0	0	0	0	0	0	0	0	0	0	0	0	0	0	0	0	0	0.0251061	0	0	0	0	0	0	0	0	0	0	0	0.00251061	0	0	0	7.88828e-05	0	0.00125531	0
Niastella	0	0	0	0	0	0	0	0	0	0	0	0	0	0	0	0	0	0	0	0	0	0	0	0	0	0	1.44774	0	0	0	0	0	0	0	0	0	0	0	0	0	0.144774	0	0	0	0.00469746	0	0	0.0723872	0
Nocardia	0	0	0	0	0	0	0	0	0	0	0	0	0	0	0	0	0	0	0	0	0	0	0	0	0	0	0	0	1.92456	0.319179	0	0	0	0	0	0	0	0	0	0	0	0.224374	0	0	0	0.00704977	0	0.112187	0
Nocardiopsis	0	0	0	0	0	0	0	0	0	0	0	0	0	0	0	0	0	0	0	0	0	0	0	0	0	0	0	0	0	0	0	0	0	0.0883282	0	0	0	0	0	0	0	0.00883282	0	0	0	0.000277525	0	0.00441641	0
Oceanicola	0	0	0	0	0	0	0	0	0	0	0	0	0	0	0	0	0	0	0	0	0	0	0	0.0630461	0	0	0	0	0	0	0	0	0	0	0	0	0	0	0	0	0.00630461	0	0	0	0.000204564	0	0	0.0031523	0
Oceanimonas	0	0	0	0	0	0	0	0	0	0	0	0	0	0	0	0	0	0	0	0	0	0	0	0	0	0	0	0	0.399481	0.0246028	0	0	0	0	0	0	0	0	0	0	0	0.0424084	0	0	0	0.00133246	0	0.0212042	0
Oceanithermus	0	0	0	0	0	0	0	0	0	0	0	0	0	0	0	0	0	0	0	0	0	0	0	0	0	0	0	0	0.0444304	0	0	0	0	0	0	0	0	0	0	0	0	0.00444304	0	0	0	0.000139599	0	0.00222152	0
Ochrobactrum	0	0	0	0	0	0	0	0	0	0	0	0	0	0	0	0	0	0	0	0.104999	0	0	0	0	0	0	0	0	0	0	0	0	0	0	0	0	0	0	0	0	0.0104999	0	0	0	0.000340689	0	0	0.00524997	0
Odoribacter	1.00927	0	0.989341	0	12.8585	14.0027	4.02304	0	2.94366	0	1.81412	0	0	0	0.977504	0	0	0	8.07902	26.0391	36.9894	65.2874	0	8.02088	0	19.091	19.7319	22.6035	5.01196	88.7729	43.739	11.9271	16.3558	4.90124	3.03932	59.9679	27.2881	0	3.98072	0.310181	20.5842	26.1003	0.993688	0.315354	0.667891	0.820065	2.14545	23.3423	0.859969
Oligotropha	0	0	0	0	0	0	0.735784	0	0	0	0	0	0	0	0	0	0	0	0	0	0	0	0	0	0	0	0	0	0	0	0	0	0	0	0	0.974906	0	0	0.0817538	0	0	0.0974906	0.0204078	0	0	0.00306313	0.0408769	0.0487453	0.0163848
Opitutus	0	0	0	0	0	0	0	0	0	0	0	0	0	0	0	0	0	0	0	0	0	0	0	0	0	0	0	0	0.202769	0	0	0	0	0	0	0	0	0	0	0	0	0.0202769	0	0	0	0.000637095	0	0.0101385	0
Oscillibacter	0	0	0	0	0	0	0	0	0	0	0	0	0	0	0	0	0	0	0	0.859704	1.0298	2.06295	0	0	0	2.07006	0	0	32.3536	0	0	1.02384	0	9.08774	0	0.514773	0	0	0	0	0.602252	4.29799	0	0	0.0195411	0.135042	0	2.45012	0
Oxalobacter	0	0	0	0	0	0	0	0	0	0	0	0	0	0	0	0	0	0	0	0	0	10.0037	0	0	0	0	0	0	0	0	0	0	0	0	0	0	0	0	0	0	1.00037	0	0	0	0.0324586	0	0	0.500183	0
Paenibacillus	0	0	0	0	0	0	0	0	0	0	0	0	0	0	0	0	0	0	0	0	0	0	0	0	0	0	0	0	0.0725748	0	0	0	0	0	0	0	0.165479	0	0	0	0	0.0238054	0	0	0	0.000747958	0	0.0119027	0
Pantoea	0	0	0	0	0	0	0	0	0	0	0	0	0	0	0	0	0	0	0	0	0	0	0	0	0	0	0	0	0	0	0	0	0	0	0	0	0	0.0271744	0	0	0	0.00271744	0	0	0	8.53812e-05	0	0.00135872	0
Parabacteroides	1.00823	0	0	0	2.96179	2.76499	17.6626	0	0.653194	1.00047	0	0	0	0	0	0	0	0	57.3622	130.424	78.2658	424.875	0.982589	75.153	1.95291	100.245	10.8354	124.403	244.509	211.495	1.65311	1.54106	28.1792	283.836	3.03874	232.619	0	0	2.78342	0.111163	100.45	100.687	0.694811	0.113017	3.25928	3.16356	1.44729	100.569	0.580123
Paracoccus	0	0	0	0	0	0	0	0	0	0	0	0	0	0	0	0	0	0	0	0	0	0	0	0	0	0	0	0	0.243576	0	0	0	0	0	0	0	0	0	0	0	0	0.0243576	0	0	0	0.00076531	0	0.0121788	0
Paraprevotella	0	0	0	0	2.94271	0.991884	0	0.493817	0	1.98973	0	0	0	0	0	0	0	0	0	0	0	24.3291	0	0	5.01531	0.996444	1.30453	0.974597	0	0	0	12.8137	0	0	0	0	25.6761	13.8608	0.492045	0.221081	3.26199	5.23506	0.122827	0.224769	0.105841	0.164484	0.356563	4.24853	0.142923
Parascardovia	0	0	0	0	0	0	0	0	0	0	0	0	0	0	0	0	0	0	0	0.920142	0	0	0	0	0	0	0	0	0	0	0	0	0	0	0	0	0	0	0	0	0.0920142	0	0	0	0.00298556	0	0	0.0460071	0
Parasutterella	0	0	0	0	0	0	0	0	0	0	0.453531	0	0	0	0	0	0	0	1.00988	0	17.495	90.6213	0	3.00783	0	0.502395	0	1.47414	6.01435	0	26.8398	39.7569	0.481052	3.43087	0	4.49759	0	0	0	0.0503924	11.4111	8.10206	0	0.0512328	0.370252	0.254565	0.0251962	9.75656	0.0100995
Parvibaculum	0	0	0	0	0	0	0	0	0	0	0	0	0	0	0	0	0	0	0	0	0.0659539	0	0	0	0	0	0	0	0	0	0	0	0	0	0	0	0	0	0	0	0.00659539	0	0	0	0.000213999	0	0	0.00329769	0
Parvimonas	0	0	0	0	0	0	0	0	0	0	0	0	0	0	0	0	0	0	0	0	0	0	0	0	0	0	0	1.19217	0	0	0	0	0	1.01219	0	0	0	0	0	0	0.119217	0.101219	0	0	0.00386822	0.00318026	0	0.110218	0
Pectobacterium	0	0	0	0	0	0	0	0	0	0	0	0	0	0	0	0	0	0	0	0	0	0	0	0	0	0	0	0	0	0	0	0	0	0	0	0	0	0.00978154	0	0	0	0.000978154	0	0	0	3.07333e-05	0	0.000489077	0
Pelagibaca	0	0	0	0	0	0	0	0	0	0	0	0	0	0	0	0	0	0	0	0	0	0	0	0	0	0	0	0	0	0.327696	0	0	0	0	0	0	0	0	0	0	0	0.0327696	0	0	0	0.00102961	0	0.0163848	0
Peptoniphilus	0	0	0	0	0	0	0	0	0	0	0	0	0	0	0	0	0	0	4.0842	2.01462	0	0	0	1.01307	0	0	0	0	4.02354	0	10.1726	0	0	0	0	0	0	0	0	0	0.71119	1.41961	0	0	0.0230758	0.0446038	0	1.0654	0
Peptostreptococcus	0	0	0	0	0	0	0	0	0	0	0	0	0	0	0	0	0	0	0	0	0	0	0	0	0	0	0	0	0	0	3.03662	0	0	0	0	0	0	0	0	0	0	0.303662	0	0	0	0.00954097	0	0.151831	0
Phaeobacter	0	0	0	0	0	0.634127	0	0	0	0	0	0	0	0	0	0	0	0	0	0	0	0	0	0	0	0	0	0	0	0	0	0	0	0.311403	0	0	0	0	0.0704586	0	0	0.0311403	0.0175882	0	0	0.000978421	0.0352293	0.0155702	0.0141211
Phenylobacterium	0	0	0	0	0	0	0	0	0	0	0	0	0	0	0	0	0	0	0	0	0	0	0	0	0	0	0	0	0.0431702	0	0	0	0	0	0	0	0	0	0	0	0	0.00431702	0	0	0	0.00013564	0	0.00215851	0
Polaromonas	0	0	0	0	0	0	0	0	0	0	0	0	0	0	0	0	0	0	0	0	0	0	0	0.0653016	0	0	0	0	0	0	0	0	0	0	0	0	0	0	0	0	0.00653016	0	0	0	0.000211883	0	0	0.00326508	0
Polymorphum	0	0	0	0	0	0	0	0	0	0	0	0	0	0	0	0	0	0	0	0	0.0635411	0	0	0	0	0	0	0	3.82268	0	0	0	0	0	0	0	0	0	0	0	0.00635411	0.382268	0	0	0.00020617	0.0120108	0	0.194311	0
Porphyromonas	0	0	0	0	0	0	0	0	0	0	0	0	0	0	0	0	0	0	0	0	0	0	0	0.995628	0	0	0	0	0	0	0	0	0	0	0	0	0	0	0	0	0.0995628	0	0	0	0.00323049	0	0	0.0497814	0
Prevotella	380.994	0.967636	7.80077	131.304	10.714	182.371	578.907	0.996243	0	0	0	2.9326	83.3535	0.982145	13.5024	0	13.8213	0	50.7622	2.99784	1150.26	0	260.054	157.12	0	289.956	797.196	0.959036	1.06662	3.42511	4.40834	0.636065	813.591	8.6952	0	83.6991	0	0	143.784	12.7324	270.931	91.5521	35.8921	12.9448	8.79082	2.87654	78.2582	181.241	31.3685
Propionibacterium	2.99549	0	2.93935	0	1.96142	0	1.9904	0.987442	0.97288	0	9.8929	0	0	0	3.86721	0	0	0	0	11.9159	11.8946	92.3322	11.6704	5.96454	0	3.98501	2.93463	14.6161	12.9206	68.2395	2.95686	4.92739	3.81572	22.3543	0	9.90973	1.93258	5.93939	1.31633	1.5289	15.5313	13.2996	0.328589	1.5544	0.503942	0.41787	1.42262	14.4155	0.570232
Prosthecochloris	0	0	0	0	0	0	0	0	0	0	0	0	0	0	0	0	0	0	0	0	0	0	0	0	0	0	0	0	0	0	0	0	0	0.503662	0	0	0	0	0	0	0	0.0503662	0	0	0	0.00158249	0	0.0251831	0
Providencia	0	0	0	0	0	0	0	0	0	0	0	0	0	0	0	0	0	0	0	0	0	0	0	0	0	0	0	0	0	0	0	0	0	0	0	0	0	0.00614074	0	0	0	0.000614074	0	0	0	1.92941e-05	0	0.000307037	0
Pseudoflavonifractor	0	0	0	0.346867	0	0	0	0	0	0	0	0	0	0	0	0	0	0	2.41133	7.68644	2.81333	10.7593	1.00374	2.56498	0	2.05645	0	0.838065	47.4864	1.02071	1.01725	4.57696	0	11.8701	1.03673	3.06832	2.16082	1.02163	0.0385407	0	3.01336	7.32589	0.00962073	0	0.0977738	0.230178	0.0192704	5.16963	0.00772421
Pseudogulbenkiania	0.080852	0	0	0	0	0	0	0	0	0	0	0	0	0	0	0	0	0	0	0	0	0	0	0	0	0	0	0	0	0	0	0	0	0	0	0	0	0	0.00898356	0	0	0	0.00224252	0	0	0	0.00449178	0	0.00180046
Pseudomonas	0.866758	1.89561	0	1.98118	4.81752	1.96025	17.9903	0.963259	0	0.978424	1.76011	0.96787	3.91093	0	6.80039	0	0.995658	0.944791	0	0	0	0	0	0	0	0.978127	0	0	0.979568	0.489009	0	0	0	0	0	0	0	0.0172698	3.3861	1.81757	0.0978127	0.148585	0.845256	1.84789	0.00317371	0.00466849	2.60184	0.123199	1.0429
Pseudonocardia	0	0	0	0	0	0	0	0	0	0	0	0	0	0	0	0	0	0	0	0	0	0	0	0	0	0	0	0.460607	0	0	0	0	0	0	0	0	0	0	0	0	0.0460607	0	0	0	0.00149452	0	0	0.0230303	0
Pseudoxanthomonas	0	0	0	0	0	0	0	0	0	0	0	0	0	0	0	0	0	0	0	0	0	0.0576558	0	0	0	0	0	0	0.653186	0.0250343	0	0	0	0.0599689	0	0	0	0	0	0	0.00576558	0.0738189	0	0	0.000187074	0.00231937	0	0.0397923	0
Ralstonia	0	0	0	0	4.82409	9.76296	5.88094	0	0	0	0	0	0	0	0.953817	0	0	0	0	0	0	0	0	0	0	0	0	0	0.0428889	0	0	0	0	1.20396	0	0.324866	0	0	2.27422	0.10598	0	0.157172	0.567703	0.107747	0	0.00493829	1.1901	0.0785858	0.477032
Ramlibacter	0	0	0	0	0	0	0	0	0	0	0	0	0	0	0	0	0	0	0	0	0	0	0	0.0662215	0	0	0	0	0	0	0	0	0	0.060698	0	0	0	0	0	0	0.00662215	0.0060698	0	0	0.000214867	0.000190711	0	0.00634597	0
Rheinheimera	0	0	0	0	0	0	0	0	0	0	0	0	0	0	0	0	0	0	0	0	0	0	0	0	0	0	0	0	0	0	0	0	0	0	0	0	0	0.0137455	0	0	0	0.00137455	0	0	0	4.31879e-05	0	0.000687274	0
Rhizobium	0	0	0	0	0	0	0	0	0	0	0	0	0	0	0	0	0	0	0	0	0.0627257	0	0	0	0	0	0	0	0	0	0	0	0	0	0	0	0	0	0	0	0.00627257	0	0	0	0.000203525	0	0	0.00313629	0
Rhodobacter	0	0	0	0	0	0	0	0	0	0	0	0	0	0	0	0	0	0	0	0	0	0	0	0	0	0	0	0	0.475187	0	0	0	0	0	0	0	0	0	0	0	0	0.0475187	0	0	0	0.00149303	0	0.0237594	0
Rhodococcus	0	0	0	0	0	0	0	0.158719	0	0	0	0	0	0	0	0	0	0	0	0.0912064	0	0	0	0	0	0	0	1.13128	1.44261	0	0	0.953439	0	0.3918	0	0	0	0	0.0176355	0	0.122248	0.278785	0.00440225	0	0.00396656	0.00875935	0.00881773	0.200517	0.00353444
Rhodoferax	0	0	0	0	0	0	0	0	0	0	0	0	0	0	0	0	0	0	0	0	0.194672	0	0	0	0	0	0	0	0	0	0	0	0	0	0	0	0	0	0	0	0.0194672	0	0	0	0.000631648	0	0	0.00973361	0
Rhodopseudomonas	0	0	0	0	0	0	0	0	0	0	0	0	0	0	0	0	0	0	0	0	0	0.13904	0	0	0	0	0	0	0.210592	0	0	0	0	0	0	0	0	0	0	0	0.013904	0.0210592	0	0	0.000451141	0.000661674	0	0.0174816	0
Rhodospirillum	0	0	0	0	0	0	0	0	0	0	0	0	0	0	0	0	0	0	0	0	0.0662604	0	0	0	0	0	0	0	0.996569	0	0	0	0	0	0	0	0	0	0	0	0.00662604	0.0996569	0	0	0.000214994	0.00313119	0	0.0531415	0
Rhodothermus	0	0	0	0	0	0	0	0.166487	0	0	0	0	0	0	0	0	0	0	0	0.0956701	0	0	0	0	0	0	0	0	0	0	0	0	0	0	0	0	0	0	0.0184985	0	0.00956701	0	0.0046177	0	0.000310419	0	0.00924927	0.0047835	0.00370742
Robiginitalea	0	0	0	0	0	0	0	0	0	0	0	0	0	0	0	0	0	0	0	0	0	0	0	0	0	0	0	0	0	1.32426	0	0	0	0	0	0	0	0	0	0	0	0.132426	0	0	0	0.00416078	0	0.0662128	0
Roseburia	0	0	0	2.08203	0	12.3586	0	3.11444	10.1457	0	11.2219	0	0	0	1.0009	0	0	0	9.38158	25.6319	104.616	34.8695	34.5856	12.359	28.993	29.8612	5.08012	516.776	8.76342	31.9792	263.409	35.3277	29.9111	6.05115	6.22287	2.04636	1.9954	115.818	3.07787	1.35809	80.2154	50.1525	0.768313	1.38074	2.60273	1.57578	2.21798	65.1839	0.889041
Roseobacter	0	0	0	0	0	0	0	0	0	0.549909	0	0	0	0	0	0	0	0	0	0	0	0	0	0	0	0	0	0	0	0	0	0	0	0	0	0	0	0	0	0.061101	0	0	0	0.0621201	0	0	0.0305505	0	0.0122457
Roseovarius	0	0	0	0	0	0	0	0	0	0	0	0	0	0	0	0	0	0	0.956236	0	0	0	0	0	0	0	0	0	0	0	0	0	0	0	0	0	0	0	0	0	0.0956236	0	0	0	0.00310268	0	0	0.0478118	0
Rubrivivax	0	0	0	0	0	0	0	0	0	0	0	0	0	0	0	0	0	0	0	0	0	0	0	0	0	0	0	0	0.0433879	0	0	0	0	0	0	0	0	0	0	0	0	0.00433879	0	0	0	0.000136324	0	0.00216939	0
Ruegeria	0	0	0	0	0	0	0	0	0	0	0	0	0	0	0	0	0	0	0	0	0	0	0	0	0	0	0.247371	0	0.0414431	0	0	0	0	0	0	0	0	0	0	0	0.0247371	0.00414431	0	0	0.000802639	0.000130213	0	0.0144407	0
Ruminiclostridium	2.09823	7.08254	14.2807	3.14342	12.2515	5.17177	17.7644	9.31703	6.07669	0	0.933051	2.0422	0	0	0	0	1.03212	0	11.4686	36.428	4.13713	641.451	4.0623	12.406	2.09362	1.03711	15.7238	209.42	54.8615	321.969	275.915	46.1519	5.98478	0	0	0	6.07831	0	8.57625	0.445263	93.8227	71.096	2.14085	0.45269	3.04424	2.23382	4.51076	82.4594	1.80806
Ruminococcus	0	1.19981	0	3.72818	20.4379	6.11025	2.23145	0	14.9929	0	206.736	0	3.6912	5.99931	3.58379	0	0	0	14.3061	28.0478	29.8503	957.037	74.5483	4.50381	5.66563	26.9561	357.008	122.855	222.106	12.7434	329.666	175.997	528.256	251.205	3.71432	15.7975	1345.14	133.234	5.41117	24.4455	162.078	301.786	1.35076	24.8533	5.2589	9.48203	14.9284	231.932	5.98378
Saccharopolyspora	0	0	0	0	0	0	0	0	0	0	0	0	0	0	0	0	0	0	0	0	0	0	0	0	0	0	0	0	0	0	0	0	0	0.159038	0	0	0	0	0	0	0	0.0159038	0	0	0	0.000499692	0	0.00795188	0
Sagittula	0	0	0	0	0	0	0	0	0	0	0	0	0	0	0	0	0	0	0	0	0	0	0	0	0	0	0	0	0	0.319179	0	0	0	0	0	0	0	0.958401	0	0	0	0.127758	0	0	0	0.00401412	0	0.063879	0
Salmonella	0	0	0	0	0	0	0	0	0	0	0	0	0	0	0	0	0	0	0	0	0	0	0	0.292104	0	0	0	0	0	0.277402	0	0	0	0	0	0	0	11.352	0	0	0.0292104	1.16294	0	0	0.000947783	0.0365394	0	0.596077	0
Selenomonas	0	0	0	0	0	0	0	0	0	0	0	0	0	0	0	0	0	0	0	0.512838	0	0	0	0	0	0	0	0	0	0	0	0	0	1.00672	0	0.513228	0	0	0	0	0.0512838	0.151995	0	0	0.00166399	0.00477563	0	0.101639	0
Serratia	0	0	0	0	0	0	0	0	0	0.121038	0	0	0	0	0	0	0	0	0	0	0	0	0	0	0	0	0	0	0	0	0	0	0	0	0	0	0	0.0466137	0	0.0134487	0	0.00466137	0	0.013673	0	0.000146459	0.00672435	0.00233069	0.00269535
Shewanella	0	0	0	0	0	0	0	0	0	0	0	0	0	0	0	0	0	0	0	0	0	0.240006	0	0.235497	0	0	0	0	0	0.0245247	0	0	0	0	0	0	0	0	0	0	0.0475504	0.00245247	0	0	0.00154286	7.70559e-05	0	0.0250014	0
Shigella	0	0	0	0	0.448676	0.176863	0	0.0300793	0	0	0	0	0	0	0.230705	0	0	0	0.306467	0.280878	0	0.454402	0	4.63631	0	4.08836	0	1.21536	0.230401	6.88001	0	0	0	0	0	4.72913	0	280.404	0.0728464	0.0256339	1.09818	29.2244	0.0181843	0.0260614	0.0356323	0.918222	0.0492401	15.1613	0.0197371
Shuttleworthia	0	0	0	0	0	0	0	0	0	0	0	0	0	0	0	0	0	0	0	0	0	0	0	0	0	0	0	0	0	0	0	0	0	0	0	0.32729	0	0.980774	0	0	0	0.130806	0	0	0	0.0041099	0	0.0654032	0
Siccibacter	0	0	0	0	0	0	0	0	0	0	0	0	0	0	0	0	0	0	0	0	0	0	0	0	0	0	0	0	0.501391	0	0	0	0	0	0	0	0	0.0301272	0	0	0	0.0531519	0	0	0	0.00167002	0	0.0265759	0
Sinorhizobium	0	0	0	0	0	0	0	0	0	0	0	0	0	0	0	0	0	0	0	0.939855	0	0.537661	0	0	0	0.189933	0	0	0	0	0	0	0	0	0	0	0	0	0	0	0.166745	0	0	0	0.00541034	0	0	0.0833725	0
Solobacterium	0	0	0	0	0	0	0	0	0	0	0	0	0	0	0	0	0	0	0	2.07536	0	0	0	0	0	0	0	0	0	0	0	0	0	0	0	0	0	0	0	0	0.207536	0	0	0	0.00673389	0	0	0.103768	0
Sorangium	0	0	0	0	0	0	0	0	0	0	0	0	0	0	0	0	0	0	0	0	0	0	0	0	0	0	0	0	0	0	0	0	0	0	0.968762	0.955719	0	0	0	0	0	0.192448	0	0	0	0.00604667	0	0.096224	0
Sphaerobacter	0	0	0	0	0	0	0.196408	0	0	0	0	0	0	0	0	0	0	0	0.328687	0	0	0	0	0	0	0	0	0	0	0	0	0	0	0	0	0	0	0	0.0218231	0	0.0328687	0	0.0054476	0	0.00106648	0	0.0109116	0.0164344	0.00437372
Sphingobium	0	0	0	0	0	0	0	0	0	0	0	0	0	0	0	0	0	0	0	0	0.0668429	0	0	0	0	0	0	0	1.00572	0	0	0	0	0	0	0	0	0	0	0	0.00668429	0.100572	0	0	0.000216884	0.00315995	0	0.0536283	0
Sphingopyxis	0	0	0	0	0	0	0	0	0	0	0	0	0	0	0	0	0	0	0	0	0	0	0	0	0	0	0	0	0.496362	0	0	0	0	0	0	0	0	0	0	0	0	0.0496362	0	0	0	0.00155956	0	0.0248181	0
Spirochaeta	0	0	0	0	0	0	0	0	0	0	0	0	0	0	0	0	0	0	0	0	0	0	0.469054	0	0	0.137284	0	0	0	0	0	0	0	0	0	0.238974	0	0	0	0	0.0606339	0.0238974	0	0	0.00196737	0.000750851	0	0.0422656	0
Staphylococcus	0	0	0	0	0	0	0	0	0	0	0	0	0	0	0	0	0	0	0	0	0	0	0	1.01747	0	0	0	0	0	0	0	0	0	0	0	0	0	0	0	0	0.101747	0	0	0	0.00330137	0	0	0.0508737	0
Stenotrophomonas	0	0	0	0	0	0	0	0	0	0	0	0	0	0	0	0	0	0	0	0	0	0.232006	0	0	0	0	0	0	0.131602	0.100738	0	0	0	0	0	0	0	0	0	0	0.0232006	0.0232339	0	0	0.000752783	0.000730004	0	0.0232172	0
Stigmatella	0	0	0	0	0	0	0	0	0	0	0	0	0	0	0	0	0	0	0	0	0	0.910696	0	0	0	0	0	0	0	0	0	0	0	0	0	0	0	0	0	0	0.0910696	0	0	0	0.00295492	0	0	0.0455348	0
Streptococcus	0	0	0	0	0	1.00019	0	0	3.13668	0	0.895722	0	0	0	0	0	0	1.15646	12.2702	9.8992	4.936	10.8763	0.962954	11.8674	0	1.98379	0.973884	11.6266	25.5988	0	2.93707	106.959	0	4.83703	0	0	7.61605	21.1168	0.459653	0.228021	6.53965	16.9064	0.114741	0.231824	0.21219	0.531196	0.343837	11.723	0.137821
Streptomyces	0	0	0	0	0	0	0	0.0803624	0	0	0	0	0	0	0	0	0	0	0.553128	0.137201	0	0.473399	0	0.317553	0	0	0	0	3.18075	0	0	0	0	1.11031	0	0	0	0	0.00892916	0	0.148128	0.429106	0.00222894	0	0.00480628	0.0134824	0.00446458	0.288617	0.00178955
Subdoligranulum	0	0	0	0	0	1.25956	0	0.501666	0	0	0	0	0	0	0	0	0	0	0.339136	2.77467	9.04773	11.8535	0.49409	0	1.01901	1.68714	0.99395	8.9933	6.47998	0.200977	2.75407	2.50334	1.29237	2.96267	0.34022	0.587369	0.65456	0	0.195692	0	3.72025	1.77756	0.0488496	0	0.12071	0.0558503	0.097846	2.7489	0.03922
Sulfurimonas	0	0	0	0	0	0	0	0	0	0	0	0	0	0	0	0	0	0	0	0	0	0	0	0	0	0	0	0	0.351882	0	0	0	0	0	0	0	0	0	0	0	0	0.0351882	0	0	0	0.00110561	0	0.0175941	0
Sutterella	0	0	0	0	0	22.8045	5.98212	0	0	0	0	0.983194	0	0.97328	0	0	0	0	0	0	0	0	1.94469	17.8902	5.01338	137.456	3.91208	0	0	0	0	0	1.90749	59.2755	0	82.2348	0	0	3.19852	0.217386	16.6217	14.3418	0.79843	0.221012	0.539319	0.450615	1.70795	15.4817	0.684604
Symbiobacterium	0	0	0	0	0	0	0	0	0	0	0	0	0	0	0	0	0	0	0	0	0	0	0	0	0	0	0	0	0.213223	0	0	0.336352	0	0	0	0	0	0	0	0	0	0.0549575	0	0	0	0.00172675	0	0.0274788	0
Synechococcus	0	0	0	0	0	0	0.192958	0	0	0	0	0	0	0	0	0	0	0	0	0	0	0	0	0	0	0	0	0	1.13584	0	0	0	0	0.945975	0	0.482261	0	0	0.0214398	0	0	0.256407	0.00535192	0	0	0.00805624	0.0107199	0.128204	0.0042969
Tannerella	0	0	0	0	0	0	0	0	0	0	0	0	0	0	0	0	0	0	0	0	0	0	0	0	0	0	0	0	0	0	0	0	0	0	0	0.98792	0	0	0	0	0	0.098792	0	0	0	0.00310402	0	0.049396	0
Thauera	0	0	0	0	0	0	0	0	0	0	0	0	0	0	0	0	0	0	0	0	0	0.482621	0	0	0	0	0	0.189466	0	0	0	0	0	0.393712	0	0.107048	0	0	0	0	0.0672087	0.0500761	0	0	0.00218071	0.00157338	0	0.0586424	0
Thermaerobacter	0	0	0	0	0	0	0	0	0	0	0	0	0	0	0	0	0	0	0.992289	0	0	0.99533	0	0	0	0	0	0	3.93974	0	0	0	0	1.92635	0	0.196412	0	0	0	0	0.198762	0.60625	0	0	0.00644918	0.0190482	0	0.402506	0
Thermodesulfobacterium	0	0	0	0	0	0	0	0	0	0	0	0	0	0	0	0	0	0	0	0	0	0	0	0	0	0	0	0	0	0	0	0	0	0.0418211	0	0	0	0	0	0	0	0.00418211	0	0	0	0.000131401	0	0.00209106	0
Thermomonospora	0	0	0	0	0	0	0	0	0	0	0	0	0	0	0	0	0	0	0	0	0	0.330944	0	0	0	0	0	0	0.56004	0	0	0	0	0.161986	0	0	0	0	0	0	0.0330944	0.0722026	0	0	0.00107381	0.00226859	0	0.0526485	0
Thiomonas	0	0	0	0	0	0	0	0	0	0	0	0	0	0	0	0	0	0	0	0	0	0	0	0	0	0	0	0	0	0.988401	0	0	0	0	0	0	0	0	0	0	0	0.0988401	0	0	0	0.00310553	0	0.0494201	0
Tolumonas	0	0	0	0	0	0	0	0	0	0	0	0	0	0	0	0	0	0	0	0	0	0	0	0	0	0	0	0	0	0	0	0	0	0	0	0	0	0.0134054	0	0	0	0.00134054	0	0	0	4.21195e-05	0	0.000670272	0
Treponema	0	0	0	0	0	0	0	0	0	0	0	0	0	0	0	0	0	0	0	0	0	0	0	0	0	0	0	0	0	0	0	0	0	0.942432	0	0	0	0	0	0	0	0.0942432	0	0	0	0.0029611	0	0.0471216	0
Truepera	0	0	0	0	0	0	0	0	0	0	0	0	0	0	0	0	0	0	0	0	0	0	0	0	0	0	0	0	0	0.250975	0	0	0	0	0	0	0	0	0	0	0	0.0250975	0	0	0	0.000788558	0	0.0125488	0
Tsukamurella	0	0	0	0	0	0	0	0	0	0	0	0	0	0	0	0	0	0	0	0	0	0.320904	0	0	0	0	0	0	0.041901	0	0	0	0	0	0	0	0	0	0	0	0.0320904	0.0041901	0	0	0.00104123	0.000131652	0	0.0181402	0
Variovorax	0	0	0	0	0	0	0	0	0	0	0	0	0	0	0	0	0	0	0	0	0	0	0	0.065017	0	0	0	0	0.142893	0	0	0	0	0.0595939	0	0.110814	0	0	0	0	0.0065017	0.0313301	0	0	0.000210959	0.000984383	0	0.0189159	0
Veillonella	0	0	0	0	4.05116	2.04927	1.02087	0	0	0	0	0	0	0	1.0009	0	0	0	0	0	0	1.02531	0	0	0	1.02536	0	0	0	0	0	0	0	0	0	0	0	0	0.791256	0.111211	0.205067	0	0.197517	0.113066	0.00665375	0	0.451233	0.102533	0.180869
Verrucomicrobium	0	0	0	0	0	0	0	0	0	0	0	0	0	0	0	0	0	0	0	0	0	0	0	0	0	0.144272	0	0	0	0	0	0	0	0	0	0	0	0	0	0	0.0144272	0	0	0	0.000468116	0	0	0.0072136	0
Verrucosispora	0	0	0	0	0	0	0	0	0	0	0	0	0	0	0	0	0	0	0	0.0466902	0	0	0	0	0	0	0	0	0.210293	0	0	0	0	0	0	0	0.0795109	0	0	0	0.00466902	0.0289803	0	0	0.000151495	0.000910555	0	0.0168247	0
Vibrio	0	0	0	0	0	0	0	0	0	0	0	0	0	0	0	0	0	0	0	0.659005	0	27.8816	0	7.21738	0	0	0	0	0	0.457773	0	0	0	0	0	0	0	0	0	0	3.5758	0.0457773	0	0	0.116023	0.00143831	0	1.81079	0
Victivallis	0	0	0	0	0	0	0	0	0.990284	0	0	0	0	0	0	0	0	0	5.09604	0	0	15.2183	0	0	0	0	0	0	11.1282	2.03914	0	0	0	0.989304	0	0	0	0	0.110032	0	2.03144	1.41566	0.0274666	0	0.0659135	0.0444797	0.0550158	1.72355	0.0220522
Xanthobacter	0	0	0	0	0	0	0	0	0	0	0	0	0	0	0	0	0	0	0	0	0	0.133142	0	0	0	0	0	0	2.02144	0	0	0.308364	0	0	0	0	0	0	0	0	0.0133142	0.232981	0	0	0.000432003	0.00732019	0	0.123147	0
Xanthomonas	0	0	0	0	0	0	0	0	0	0	0	0	0	0	0	0	0	0	0	0	0	0.562876	0	0	0	0	0	0	0.511307	0.244403	0	0	0	0	0	0	0	0	0	0	0.0562876	0.075571	0	0	0.00182635	0.00237442	0	0.0659293	0
[truncated: 40 more columns]

## Sheet: S8_Normalised abundance_Genus
Feature	E02T1	E02T2	E03T1	E03T2	E04T1	E04T2	E05T1	E05T2	E06T1	E06T2	E07T1	E07T2	E08T1	E08T2	E09T1	E09T2	E10T1	E10T2	E11T1	E11T2	E12T1	E12T2	E13T1	E13T2	E14T1	E14T2	E15T1	E15T2	E16T1	E16T2	E17T1	E17T2	E18T1	E18T2	E19T1	E19T2	e20T1	e20T2	E02T1%	E02T2%	E03T1%	E03T2%	E04T1%	E04T2%	E05T1%	E05T2%	E06T1%	E06T2%	E07T1%
Xanthomonas	0	4.85	0	4.59	0	0	4.53	0	0	0	0	0	0	0	0	0	0	0	0	0	0	0	0	0	0	0	0	0	0	0	0	0	0	0	0	0	0	0	0	0.677677	0	1.03863	0	0	0.872278	0	0	0	0
Xanthobacter	0	6.8	0	0	0	0	2.64	4.15	0	0	0	0	0	0	0	0	0	0	0	0	0	0	0	0	0	0	0	0	0	0	0	0	0	0	0	0	0	0	0	0.950145	0	0	0	0	0.508347	1.27281	0	0	0
Victivallis	7.54	9.25	0	7.6	0	0	9.23	0	0	0	0	5.96	0	0	0	0	0	0	0	0	0	0	0	0	0	0	0	0	0	0	0	0	0	0	0	0	6.4	0	2.4744	1.29248	0	1.71973	0	0	1.77729	0	0	0	0
Vibrio	0	0	6.05	5.47	0	0	10.1	0	0	0	8.65	0	0	0	0	0	0	0	0	0	0	0	0	0	0	0	0	0	0	0	0	0	0	0	0	0	0	0	0	0	1.3271	1.23775	0	0	1.94481	0	0	0	2.38207
Verrucosispora	0	3.64	2.49	0	0	0	0	0	0	0	0	0	0	0	0	0	0	2.08	0	0	0	0	0	0	0	0	0	0	0	0	0	0	0	0	0	0	0	0	0	0.508607	0.546196	0	0	0	0	0	0	0	0
Verrucomicrobium	0	0	0	0	0	0	0	0	0	0	0	0	0	0	3.17	0	0	0	0	0	0	0	0	0	0	0	0	0	0	0	0	0	0	0	0	0	0	0	0	0	0	0	0	0	0	0	0	0	0
Veillonella	0	0	0	0	0	0	5.37	0	0	0	0	0	0	0	5.85	0	0	0	0	0	0	0	0	0	0	0	0	0	7.74	0	6.13	6.52	6.16	0	0	0	0	0	0	0	0	0	0	0	1.03402	0	0	0	0
Variovorax	0	3.14	0	0	0	0	0	0	0	0	2.2	2.23	0	0	0	2.82	0	0	0	0	0	0	0	0	0	0	0	0	0	0	0	0	0	0	0	0	0	0	0	0.438744	0	0	0	0	0	0	0	0	0.605844
Tsukamurella	0	1.72	0	0	0	0	3.77	0	0	0	0	0	0	0	0	0	0	0	0	0	0	0	0	0	0	0	0	0	0	0	0	0	0	0	0	0	0	0	0	0.240331	0	0	0	0	0.725935	0	0	0	0
Truepera	0	0	0	4.63	0	0	0	0	0	0	0	0	0	0	0	0	0	0	0	0	0	0	0	0	0	0	0	0	0	0	0	0	0	0	0	0	0	0	0	0	0	1.04768	0	0	0	0	0	0	0
Treponema	0	0	0	0	0	0	0	0	0	0	0	5.89	0	0	0	0	0	0	0	0	0	0	0	0	0	0	0	0	0	0	0	0	0	0	0	0	0	0	0	0	0	0	0	0	0	0	0	0	0
Tolumonas	0	0	0	0	0	0	0	0	0	0	0	0	0	0	0	0	0	0	0	1.82	0	0	0	0	0	0	0	0	0	0	0	0	0	0	0	0	0	0	0	0	0	0	0	0	0	0	0	0	0
Thiomonas	0	0	0	6.56	0	0	0	0	0	0	0	0	0	0	0	0	0	0	0	0	0	0	0	0	0	0	0	0	0	0	0	0	0	0	0	0	0	0	0	0	0	1.4844	0	0	0	0	0	0	0
Thermomonospora	0	4.98	0	0	0	0	3.81	0	0	0	0	3.46	0	0	0	0	0	0	0	0	0	0	0	0	0	0	0	0	0	0	0	0	0	0	0	0	0	0	0	0.695842	0	0	0	0	0.733638	0	0	0	0
Thermodesulfobacterium	0	0	0	0	0	0	0	0	0	0	0	1.84	0	0	0	0	0	0	0	0	0	0	0	0	0	0	0	0	0	0	0	0	0	0	0	0	0	0	0	0	0	0	0	0	0	0	0	0	0
Thermaerobacter	5.21	7.75	0	0	0	0	5.33	0	0	0	0	6.91	0	0	0	3.56	0	0	0	0	0	0	0	0	0	0	0	0	0	0	0	0	0	0	0	0	0	0	1.70977	1.08289	0	0	0	0	1.02632	0	0	0	0
Thauera	0	0	0	0	0	0	4.32	0	0	0	0	4.67	0	0	0	2.78	0	0	3.36	0	0	0	0	0	0	0	0	0	0	0	0	0	0	0	0	0	0	0	0	0	0	0	0	0	0.831841	0	0	0	0
Tannerella	0	0	0	0	0	0	0	0	0	0	0	0	0	0	0	5.78	0	0	0	0	0	0	0	0	0	0	0	0	0	0	0	0	0	0	0	0	0	0	0	0	0	0	0	0	0	0	0	0	0
Synechococcus	0	5.98	0	0	0	0	0	0	0	0	0	5.9	0	0	0	4.78	0	0	0	0	0	0	0	0	0	0	0	0	0	0	0	0	3.84	0	0	0	0	0	0	0.835569	0	0	0	0	0	0	0	0	0
Symbiobacterium	0	3.66	0	0	0	0	0	4.27	0	0	0	0	0	0	0	0	0	0	0	0	0	0	0	0	0	0	0	0	0	0	0	0	0	0	0	0	0	0	0	0.511402	0	0	0	0	0	1.30962	0	0	0
Sutterella	0	0	0	0	0	0	0	0	5.91	5.22	9.96	11.84	7.78	0	12.9	12.14	6.99	0	0	0	0	0	0	0	0	7.95	0	0	0	7.62	9.59	0	8.69	0	0	0	0	0	0	0	0	0	0	0	0	0	3.017	2.47887	2.74282
Sulfurimonas	0	4.34	0	0	0	0	0	0	0	0	0	0	0	0	0	0	0	0	0	0	0	0	0	0	0	0	0	0	0	0	0	0	0	0	0	0	0	0	0	0.606416	0	0	0	0	0	0	0	0	0
Subdoligranulum	3.73	8.47	8.1	4.32	9.1	5.66	8.87	7.1	4	4.68	0	7.53	5.51	4.72	6.56	5.05	5.04	4.78	8.78	0	0	0	0	0	0	0	0	0	0	0	5.44	0	0	0	7.45	0	0	0	1.22407	1.18349	1.77678	0.97753	2.48702	2.13657	1.70797	2.17758	2.04196	2.22243	0
Streptomyces	4.39	7.45	3.86	0	0	0	4.3	0	0	0	4.22	6.12	0	0	0	0	0	0	0	0	0	0	0	0	0	0	0	0	0	0	0	0	0	0	4.85	0	0	0	1.44067	1.04097	0.846714	0	0	0	0.82799	0	0	0	1.16212
Streptococcus	8.8	10.45	9.93	0	8.22	5.75	8.75	12.5	4.92	0	9.37	8.23	0	0	6.79	0	5.02	8.27	9.15	11.96	0	0	0	6.44	0	0	0	0	0	0	5.12	0	0	0	0	0	8.05	8.66	2.8879	1.46015	2.1782	0	2.24652	2.17055	1.68486	3.83377	2.51161	0	2.58034
Stigmatella	0	0	0	0	0	0	5.2	0	0	0	0	0	0	0	0	0	0	0	0	0	0	0	0	0	0	0	0	0	0	0	0	0	0	0	0	0	0	0	0	0	0	0	0	0	1.00129	0	0	0	0
Stenotrophomonas	0	3.03	0	3.39	0	0	3.34	0	0	0	0	0	0	0	0	0	0	0	0	0	0	0	0	0	0	0	0	0	0	0	0	0	0	0	0	0	0	0	0	0.423374	0	0.76709	0	0	0.643136	0	0	0	0
Staphylococcus	0	0	0	0	0	0	0	0	0	0	5.84	0	0	0	0	0	0	0	0	0	0	0	0	0	0	0	0	0	0	0	0	0	0	0	0	0	0	0	0	0	0	0	0	0	0	0	0	0	1.60824
Spirochaeta	0	0	0	0	0	0	0	0	3.93	0	0	0	0	0	3.11	3.82	0	0	0	0	0	0	0	0	0	0	0	0	0	0	0	0	0	0	0	0	0	0	0	0	0	0	0	0	0	0	2.00623	0	0
Sphingopyxis	0	4.81	0	0	0	0	0	0	0	0	0	0	0	0	0	0	0	0	0	0	0	0	0	0	0	0	0	0	0	0	0	0	0	0	0	0	0	0	0	0.672088	0	0	0	0	0	0	0	0	0
Sphingobium	0	5.8	0	0	2.33	0	0	0	0	0	0	0	0	0	0	0	0	0	0	0	0	0	0	0	0	0	0	0	0	0	0	0	0	0	0	0	0	0	0	0.810418	0	0	0.636786	0	0	0	0	0	0
Sphaerobacter	3.69	0	0	0	0	0	0	0	0	0	0	0	0	0	0	0	0	0	0	0	0	0	0	0	0	0	0	0	0	0	0	0	3.86	0	0	0	0	0	1.21095	0	0	0	0	0	0	0	0	0	0
Sorangium	0	0	0	0	0	0	0	0	0	0	0	0	0	6.2	0	5.74	0	0	0	0	0	0	0	0	0	0	0	0	0	0	0	0	0	0	0	0	0	0	0	0	0	0	0	0	0	0	0	0	0
Solobacterium	0	0	7.69	0	0	0	0	0	0	0	0	0	0	0	0	0	0	0	0	0	0	0	0	0	0	0	0	0	0	0	0	0	0	0	0	0	0	0	0	0	1.68685	0	0	0	0	0	0	0	0
Sinorhizobium	0	0	6.55	0	0	0	4.47	0	0	0	0	0	0	0	3.53	0	0	0	0	0	0	0	0	0	0	0	0	0	0	0	0	0	0	0	0	0	0	0	0	0	1.43678	0	0	0	0.860724	0	0	0	0
Siccibacter	0	4.83	0	0	0	0	0	0	0	0	0	0	0	0	0	0	0	0	0	2.74	0	0	0	0	0	0	0	0	0	0	0	0	0	0	0	0	0	0	0	0.674883	0	0	0	0	0	0	0	0	0
Shuttleworthia	0	0	0	0	0	0	0	0	0	0	0	0	0	0	0	4.24	0	0	0	7.54	0	0	0	0	0	0	0	0	0	0	0	0	0	0	0	0	0	0	0	0	0	0	0	0	0	0	0	0	0
Shigella	3.6	3.76	4.84	9.35	0	0	4.24	0	0	0	8.01	0	0	0	7.83	8.02	0	0	5.91	15.69	0	0	0	0	0	0	0	0	4.62	0	2.8	4.46	0	0	3.52	0	0	0	1.18141	0.525374	1.06168	2.11572	0	0	0.816437	0	0	0	2.20582
Shewanella	0	0	0	1.73	0	0	3.38	0	0	0	3.81	0	0	0	0	0	0	0	0	0	0	0	0	0	0	0	0	0	0	0	0	0	0	0	0	0	0	0	0	0	0	0.391465	0	0	0.650839	0	0	0	1.04921
Serratia	0	0	0	0	0	0	0	0	0	0	0	0	0	0	0	0	0	0	0	3.29	0	4.92	0	0	0	0	0	0	0	0	0	0	0	0	0	0	0	0	0	0	0	0	0	0	0	0	0	0	0
Selenomonas	0	0	5.69	0	0	0	0	0	0	0	0	5.98	0	0	0	4.86	0	0	0	0	0	0	0	0	0	0	0	0	0	0	0	0	0	0	0	0	0	0	0	0	1.24814	0	0	0	0	0	0	0	0
Salmonella	0	0	0	4.77	0	0	0	0	0	0	4.11	0	0	0	0	0	0	0	0	11.07	0	0	0	0	0	0	0	0	0	0	0	0	0	0	0	0	0	0	0	0	0	1.07936	0	0	0	0	0	0	1.13183
Sagittula	0	0	0	4.96	0	0	0	0	0	0	0	0	0	0	0	0	0	0	0	7.51	0	0	0	0	0	0	0	0	0	0	0	0	0	0	0	0	0	0	0	0	0	1.12235	0	0	0	0	0	0	0
Saccharopolyspora	0	0	0	0	0	0	0	0	0	0	0	3.44	0	0	0	0	0	0	0	0	0	0	0	0	0	0	0	0	0	0	0	0	0	0	0	0	0	0	0	0	0	0	0	0	0	0	0	0	0
Ruminococcus	9.02	13.56	11.44	10.23	10.82	12.53	15.2	13.22	11.14	13.29	7.97	13.92	7.96	8.12	10.55	9.76	13.49	15.73	12.55	14.62	0	0	7.9	14.28	0	0	8.78	8.9	10.07	10.24	7.7	8.35	7.27	0	0	0	10.3	0	2.96009	1.8947	2.50943	2.31485	2.95709	4.72991	2.92685	4.05459	5.68687	6.31114	2.19481
Ruminiclostridium	8.7	11.55	11.81	14.89	7.97	12.28	14.62	11.29	6.96	6.84	9.43	0	6.53	0	5.87	0	8.99	7.95	13.32	0	8.02	0	10.46	6.5	10.25	9	8.54	0	9.33	0	7.46	0	10.26	0	11.66	7.05	9	0	2.85508	1.61385	2.59059	3.36931	2.17819	4.63554	2.81517	3.46266	3.55301	3.24817	2.59687
Ruegeria	0	1.71	0	0	0	0	0	0	0	0	0	0	0	0	0	0	3.16	0	0	0	0	0	0	0	0	0	0	0	0	0	0	0	0	0	0	0	0	0	0	0.238934	0	0	0	0	0	0	0	0	0
Rubrivivax	0	1.75	0	0	0	0	0	0	0	0	0	0	0	0	0	0	0	0	0	0	0	0	0	0	0	0	0	0	0	0	0	0	0	0	0	0	0	0	0	0.244523	0	0	0	0	0	0	0	0	0
Roseovarius	5.15	0	0	0	0	0	0	0	0	0	0	0	0	0	0	0	0	0	0	0	0	0	0	0	0	0	0	0	0	0	0	0	0	0	0	0	0	0	1.69008	0	0	0	0	0	0	0	0	0	0
Roseobacter	0	0	0	0	0	0	0	0	0	0	0	0	0	0	0	0	0	0	0	0	0	7.07	0	0	0	0	0	0	0	0	0	0	0	0	0	0	0	0	0	0	0	0	0	0	0	0	0	0	0
Roseburia	8.41	8.9	11.31	11.56	12.63	12.21	10.42	10.9	10.03	9.15	9.42	8.55	10.31	8.87	10.69	6.82	7.36	6.35	14.62	14.42	0	0	0	10.08	0	0	7.94	0	0	0	8.71	6.52	0	0	10.08	0	9.74	0	2.75991	1.24357	2.48092	2.6158	3.45176	4.60911	2.00643	3.34305	5.12022	4.34514	2.59411
Robiginitalea	0	0	0	6.98	0	0	0	0	0	0	0	0	0	0	0	0	0	0	0	0	0	0	0	0	0	0	0	0	0	0	0	0	0	0	0	0	0	0	0	0	0	1.57944	0	0	0	0	0	0	0
Rhodothermus	0	0	3.38	0	0	0	0	0	0	0	0	0	0	0	0	0	0	0	0	0	0	0	0	0	0	0	0	0	0	0	0	0	0	0	5.88	0	0	0	0	0	0.741423	0	0	0	0	0	0	0	0
Rhodospirillum	0	5.79	0	0	2.32	0	0	0	0	0	0	0	0	0	0	0	0	0	0	0	0	0	0	0	0	0	0	0	0	0	0	0	0	0	0	0	0	0	0	0.809021	0	0	0.634053	0	0	0	0	0	0
Rhodopseudomonas	0	3.64	0	0	0	0	2.69	0	0	0	0	0	0	0	0	0	0	0	0	0	0	0	0	0	0	0	0	0	0	0	0	0	0	0	0	0	0	0	0	0.508607	0	0	0	0	0.517975	0	0	0	0
Rhodoferax	0	0	0	0	3.67	0	0	0	0	0	0	0	0	0	0	0	0	0	0	0	0	0	0	0	0	0	0	0	0	0	0	0	0	0	0	0	0	0	0	0	0	0	1.00301	0	0	0	0	0	0
Rhodococcus	0	6.32	3.32	0	0	0	0	5.72	0	0	0	4.66	0	0	0	0	0	0	5.81	0	0	0	0	0	0	0	0	0	0	0	0	0	0	0	5.81	0	0	0	0	0.883076	0.728262	0	0	0	0	1.75433	0	0	0
Rhodobacter	0	4.75	0	0	0	0	0	0	0	0	0	0	0	0	0	0	0	0	0	0	0	0	0	0	0	0	0	0	0	0	0	0	0	0	0	0	0	0	0	0.663704	0	0	0	0	0	0	0	0	0
Rhizobium	0	0	0	0	2.26	0	0	0	0	0	0	0	0	0	0	0	0	0	0	0	0	0	0	0	0	0	0	0	0	0	0	0	0	0	0	0	0	0	0	0	0	0	0.617655	0	0	0	0	0	0
Rheinheimera	0	0	0	0	0	0	0	0	0	0	0	0	0	0	0	0	0	0	0	1.85	0	0	0	0	0	0	0	0	0	0	0	0	0	0	0	0	0	0	0	0	0	0	0	0	0	0	0	0	0
Ramlibacter	0	0	0	0	0	0	0	0	0	0	2.22	2.25	0	0	0	0	0	0	0	0	0	0	0	0	0	0	0	0	0	0	0	0	0	0	0	0	0	0	0	0	0	0	0	0	0	0	0	0	0.611351
Ralstonia	0	1.74	0	0	0	0	0	0	0	0	0	6.24	0	0	0	4.23	0	0	0	0	0	0	0	0	0	0	0	0	7.99	0	8.37	6.45	8.67	0	0	0	0	0	0	0.243125	0	0	0	0	0	0	0	0	0
Pseudoxanthomonas	0	5.2	0	1.75	0	0	1.71	0	0	0	0	2.24	0	0	0	0	0	0	0	0	0	0	0	0	0	0	0	0	0	0	0	0	0	0	0	0	0	0	0	0.726582	0	0.39599	0	0	0.32927	0	0	0	0
Pseudonocardia	0	0	0	0	0	0	0	0	0	0	0	0	0	0	0	0	0	0	4.55	0	0	0	0	0	0	0	0	0	0	0	0	0	0	0	0	0	0	0	0	0	0	0	0	0	0	0	0	0	0
Pseudomonas	0	5.77	0	5.56	0	0	0	0	0	0	0	0	0	0	5.79	0	0	0	0	2.09	6.75	7.89	8.56	7.41	0	7.93	7.87	8.98	7.99	0	6.07	9.27	10.28	0	8.39	7	0	8.37	0	0.806226	0	1.25812	0	0	0	0	0	0	0
Pseudogulbenkiania	0	0	0	0	0	0	0	0	0	0	0	0	0	0	0	0	0	0	0	0	3.45	0	0	0	0	0	0	0	0	0	0	0	0	0	0	0	0	0	0	0	0	0	0	0	0	0	0	0	0
Pseudoflavonifractor	6.46	11.34	9.57	6.61	7.42	4.27	8.73	7.96	4.97	0	7.16	9.52	0	6.3	6.85	7.4	0	6.47	5.39	7.6	0	0	0	0	0	0	5.39	0	0	0	0	0	0	0	0	0	0	0	2.11998	1.58451	2.09924	1.49571	2.02788	1.61187	1.68101	2.44134	2.53714	0	1.97175
Providencia	0	0	0	0	0	0	0	0	0	0	0	0	0	0	0	0	0	0	0	1.11	0	0	0	0	0	0	0	0	0	0	0	0	0	0	0	0	0	0	0	0	0	0	0	0	0	0	0	0	0
Prosthecochloris	0	0	0	0	0	0	0	0	0	0	0	5.01	0	0	0	0	0	0	0	0	0	0	0	0	0	0	0	0	0	0	0	0	0	0	0	0	0	0	0	0	0	0	0	0	0	0	0	0	0
Propionibacterium	0	9.46	10.2	12.65	9.49	5.76	11.83	8.07	8.47	6.2	8.37	10.44	0	0	7.79	9.09	6.58	6.31	9.48	10.13	8.53	0	0	9.9	7.97	0	0	0	6.7	0	0	8.46	7.11	0	8.42	0	6.37	0	0	1.32182	2.23743	2.86244	2.5936	2.17432	2.27794	2.47508	4.32386	2.94425	2.30496
Prevotella	10.84	5.89	8.21	8.34	16.08	6.33	0	5.15	12.94	13.92	13.09	9.07	0	0	13.97	12.16	14.65	0	5.58	0	15.52	0	7.59	0	9.38	9.52	13.92	13.4	9.14	7.64	12.59	10.26	15.28	0	8.44	10.78	0	0	3.55736	0.822994	1.80091	1.88718	4.39464	2.38949	0	1.57951	6.60575	6.61031	3.60477
Porphyromonas	0	0	0	0	0	0	0	0	0	0	5.81	0	0	0	0	0	0	0	0	0	0	0	0	0	0	0	0	0	0	0	0	0	0	0	0	0	0	0	0	0	0	0	0	0	0	0	0	0	1.59998
Polymorphum	0	7.71	0	0	2.27	0	0	0	0	0	0	0	0	0	0	0	0	0	0	0	0	0	0	0	0	0	0	0	0	0	0	0	0	0	0	0	0	0	0	1.0773	0	0	0.620388	0	0	0	0	0	0
Polaromonas	0	0	0	0	0	0	0	0	0	0	2.21	0	0	0	0	0	0	0	0	0	0	0	0	0	0	0	0	0	0	0	0	0	0	0	0	0	0	0	0	0	0	0	0	0	0	0	0	0	0.608597
Phenylobacterium	0	1.75	0	0	0	0	0	0	0	0	0	0	0	0	0	0	0	0	0	0	0	0	0	0	0	0	0	0	0	0	0	0	0	0	0	0	0	0	0	0.244523	0	0	0	0	0	0	0	0	0
Phaeobacter	0	0	0	0	0	0	0	0	0	0	0	4.34	0	0	0	0	0	0	0	0	0	0	0	0	0	0	0	0	0	0	4.49	0	0	0	0	0	0	0	0	0	0	0	0	0	0	0	0	0	0
Peptostreptococcus	0	0	0	0	0	5.8	0	0	0	0	0	0	0	0	0	0	0	0	0	0	0	0	0	0	0	0	0	0	0	0	0	0	0	0	0	0	0	0	0	0	0	0	0	2.18942	0	0	0	0	0
Peptoniphilus	7.22	7.78	7.64	0	0	7.52	0	0	0	0	5.84	0	0	0	0	0	0	0	0	0	0	0	0	0	0	0	0	0	0	0	0	0	0	0	0	0	0	0	2.36939	1.08708	1.67588	0	0	2.8387	0	0	0	0	1.60824
Pelagibaca	0	0	0	5	0	0	0	0	0	0	0	0	0	0	0	0	0	0	0	0	0	0	0	0	0	0	0	0	0	0	0	0	0	0	0	0	0	0	0	0	0	1.1314	0	0	0	0	0	0	0
Pectobacterium	0	0	0	0	0	0	0	0	0	0	0	0	0	0	0	0	0	0	0	1.51	0	0	0	0	0	0	0	0	0	0	0	0	0	0	0	0	0	0	0	0	0	0	0	0	0	0	0	0	0
Parvimonas	0	0	0	0	0	0	0	0	0	0	0	5.99	0	0	0	0	0	0	5.89	0	0	0	0	0	0	0	0	0	0	0	0	0	0	0	0	0	0	0	0	0	0	0	0	0	0	0	0	0	0
Parvibaculum	0	0	0	0	2.32	0	0	0	0	0	0	0	0	0	0	0	0	0	0	0	0	0	0	0	0	0	0	0	0	0	0	0	0	0	0	0	0	0	0	0	0	0	0.634053	0	0	0	0	0	0
Parasutterella	5.23	8.36	0	0	10.05	8.92	11.8	11.08	0	3.34	7.39	7.74	0	0	4.85	7.95	0	0	6.19	0	0	0	0	5.48	0	0	0	0	0	0	0	0	0	0	0	0	0	0	1.71633	1.16812	0	0	2.74665	3.36718	2.27216	3.39825	0	1.5861	2.03508
Parascardovia	0	0	6.52	0	0	0	0	0	0	0	0	0	0	0	0	0	0	0	0	0	0	0	0	0	0	0	0	0	0	0	0	0	0	0	0	0	0	0	0	0	1.4302	0	0	0	0	0	0	0	0
Paraprevotella	0	0	0	0	0	0	9.9	9.44	0	0	0	0	7.78	0	5.81	0	5.43	10.02	5.6	11.36	0	8.91	0	0	0	0	0	0	7.28	0	5.11	0	0	0	7.43	0	0	0	0	0	0	0	0	0	1.9063	2.89526	0	0	0
Paracoccus	0	3.84	0	0	0	0	0	0	0	0	0	0	0	0	0	0	0	0	0	0	0	0	0	0	0	0	0	0	0	0	0	0	0	0	0	0	0	0	0	0.536553	0	0	0	0	0	0	0	0	0
Parabacteroides	11.02	13.7	13.65	14.29	12.21	4.94	14.03	6.4	4.94	9.07	12.03	14.1	6.43	7.83	12.44	13.64	8.45	0	12.57	0	6.97	7.93	0	0	0	0	0	0	7.29	0	6.56	0	10.25	0	0	0	5.8	0	3.61643	1.91426	2.99421	3.23354	3.33698	1.86478	2.70156	1.96289	2.52182	4.30715	3.31286
Pantoea	0	0	0	0	0	0	0	0	0	0	0	0	0	0	0	0	0	0	0	2.62	0	0	0	0	0	0	0	0	0	0	0	0	0	0	0	0	0	0	0	0	0	0	0	0	0	0	0	0	0
Paenibacillus	0	2.31	0	0	0	0	0	0	0	0	0	0	0	0	0	0	0	2.94	0	0	0	0	0	0	0	0	0	0	0	0	0	0	0	0	0	0	0	0	0	0.32277	0	0	0	0	0	0	0	0	0
Oxalobacter	0	0	0	0	0	0	8.62	0	0	0	0	0	0	0	0	0	0	0	0	0	0	0	0	0	0	0	0	0	0	0	0	0	0	0	0	0	0	0	0	0	0	0	0	0	1.65983	0	0	0	0
Oscillibacter	0	10.79	6.42	0	5.98	0	6.36	5.82	0	0	0	9.14	0	0	6.86	4.87	0	0	0	0	0	0	0	0	0	0	0	0	0	0	0	0	0	0	0	0	0	0	0	1.50766	1.40827	0	1.63433	0	1.22465	1.785	0	0	0
Opitutus	0	3.59	0	0	0	0	0	0	0	0	0	0	0	0	0	0	0	0	0	0	0	0	0	0	0	0	0	0	0	0	0	0	0	0	0	0	0	0	0	0.501621	0	0	0	0	0	0	0	0	0
Oligotropha	0	0	0	0	0	0	0	0	0	0	0	0	0	0	0	5.76	0	0	0	0	0	0	0	0	0	0	0	0	0	0	0	0	5.69	0	0	0	0	0	0	0	0	0	0	0	0	0	0	0	0
Odoribacter	8.2	8.1	11.33	13.03	11.13	9.62	11.33	9.34	0	8.28	8.8	8.25	0	7.83	10.05	11.68	9.31	10.11	10.11	0	6.97	0	0	7.45	6.42	0	0	0	9.4	0	8.89	6.49	8.12	0	0	0	7.96	0	2.691	1.13179	2.4853	2.94843	3.04181	3.63142	2.18166	2.86459	0	3.932	2.42337
Ochrobactrum	0	0	3.51	0	0	0	0	0	0	0	0	0	0	0	0	0	0	0	0	0	0	0	0	0	0	0	0	0	0	0	0	0	0	0	0	0	0	0	0	0	0.769939	0	0	0	0	0	0	0	0
Oceanithermus	0	1.78	0	0	0	0	0	0	0	0	0	0	0	0	0	0	0	0	0	0	0	0	0	0	0	0	0	0	0	0	0	0	0	0	0	0	0	0	0	0.248715	0	0	0	0	0	0	0	0	0
Oceanimonas	0	4.51	0	1.73	0	0	0	0	0	0	0	0	0	0	0	0	0	0	0	0	0	0	0	0	0	0	0	0	0	0	0	0	0	0	0	0	0	0	0	0.63017	0	0.391465	0	0	0	0	0	0	0
Oceanicola	0	0	0	0	0	0	0	0	0	0	2.17	0	0	0	0	0	0	0	0	0	0	0	0	0	0	0	0	0	0	0	0	0	0	0	0	0	0	0	0	0	0	0	0	0	0	0	0	0	0.597582
Nocardiopsis	0	0	0	0	0	0	0	0	0	0	0	2.69	0	0	0	0	0	0	0	0	0	0	0	0	0	0	0	0	0	0	0	0	0	0	0	0	0	0	0	0	0	0	0	0	0	0	0	0	0
Nocardia	0	6.73	0	4.96	0	0	0	0	0	0	0	0	0	0	0	0	0	0	0	0	0	0	0	0	0	0	0	0	0	0	0	0	0	0	0	0	0	0	0	0.940364	0	1.12235	0	0	0	0	0	0	0
Niastella	0	0	0	0	0	0	0	0	0	0	0	0	0	0	0	0	5.57	0	0	0	0	0	0	0	0	0	0	0	0	0	0	0	0	0	0	0	0	0	0	0	0	0	0	0	0	0	0	0	0
Neptuniibacter	0	0	0	1.75	0	0	0	0	0	0	0	0	0	0	0	0	0	0	0	0	0	0	0	0	0	0	0	0	0	0	0	0	0	0	0	0	0	0	0	0	0	0.39599	0	0	0	0	0	0	0
Neisseria	0	1.72	0	0	2.29	0	4.9	0	0	0	0	0	0	0	5.83	0	0	0	0	0	0	0	0	0	0	0	0	0	5.66	0	0	0	0	0	0	0	0	0	0	0.240331	0	0	0.625854	0	0.943523	0	0	0	0
Nakamurella	0	0	0	0	0	0	0	0	0	0	0	4.88	0	0	0	0	0	0	5.84	0	0	0	0	0	0	0	0	0	0	0	0	0	0	0	0	0	0	0	0	0	0	0	0	0	0	0	0	0	0
Myxococcus	0	0	0	4.87	0	0	0	0	0	0	3.73	0	0	0	0	0	0	0	0	0	0	0	0	0	0	0	0	0	0	0	0	0	0	0	0	0	0	0	0	0	0	1.10198	0	0	0	0	0	0	1.02718
Mycobacterium	3.46	0	0	0	0	0	0	0	0	0	0	0	0	0	4.49	5.76	0	0	0	0	0	0	0	0	0	0	0	0	0	0	0	0	0	0	0	0	0	0	1.13547	0	0	0	0	0	0	0	0	0	0
Moorella	0	0	0	0	0	0	0	0	0	0	2.27	0	0	0	0	0	0	0	0	0	0	0	0	0	0	0	0	0	0	0	0	0	0	0	0	0	0	0	0	0	0	0	0	0	0	0	0	0	0.62512
Mitsuokella	0	0	0	0	0	0	0	0	0	0	0	0	0	0	0	0	9.89	0	0	0	0	0	0	0	0	0	0	0	0	0	0	0	11.41	0	0	0	0	0	0	0	0	0	0	0	0	0	0	0	0
Micromonospora	0	4.58	3.39	0	0	0	0	0	0	0	0	0	0	0	0	0	0	2.89	0	0	0	0	0	0	0	0	0	0	0	0	0	0	0	0	4.95	0	0	0	0	0.639951	0.743617	0	0	0	0	0	0	0	0
Microcoleus	0	0	0	4.54	0	0	0	0	0	0	0	0	0	0	0	0	0	0	0	0	0	0	0	0	0	0	0	0	0	0	0	0	0	0	0	0	0	0	0	0	0	1.02731	0	0	0	0	0	0	0
Micrococcus	0	5.42	0	0	0	0	0	0	0	0	0	0	0	0	0	0	0	0	0	0	0	0	0	0	0	0	0	0	0	0	0	8.07	0	0	0	0	0	0	0	0.757322	0	0	0	0	0	0	0	0	0
Methylosinus	0	4.8	0	0	0	0	0	0	0	0	0	2.24	0	0	0	0	0	0	0	0	0	0	0	0	0	0	0	0	0	0	0	0	0	0	0	0	0	0	0	0.670691	0	0	0	0	0	0	0	0	0
Methylobacterium	0	0	0	0	2.29	0	0	0	0	0	0	0	0	0	0	0	0	0	0	0	0	0	0	0	0	0	0	0	0	0	0	0	0	0	0	0	0	0	0	0	0	0	0.625854	0	0	0	0	0	0
Methylibium	0	0	0	0	0	0	0	0	0	0	0	0	0	0	0	7.35	0	0	0	0	0	0	0	0	0	0	0	0	0	0	0	0	0	0	0	0	0	0	0	0	0	0	0	0	0	0	0	0	0
Methanosphaera	0	0	0	0	0	0	0	0	0	0	0	0	7.9	0	0	0	0	0	0	0	0	0	0	0	0	0	0	0	0	0	0	0	0	0	0	0	0	0	0	0	0	0	0	0	0	0	0	0	0
Methanobrevibacter	12.78	13.93	0	0	8.94	5.63	16.21	11.84	0	0	10.11	8.95	10.9	11.19	9.9	7.22	0	0	0	0	0	0	0	0	0	0	0	0	0	0	0	0	0	0	0	0	0	0	4.19401	1.9464	0	0	2.44329	2.12525	3.12133	3.63134	0	0	2.78413
Mesorhizobium	0	0	0	0	0	0	0	0	0	4.16	0	4.34	0	0	0	0	0	0	0	0	0	0	0	0	0	0	0	0	0	0	0	0	0	0	0	0	0	0	0	0	0	0	0	0	0	0	0	1.9755	0
Melissococcus	0	0	0	0	0	0	0	0	0	0	0	2.02	0	0	0	0	0	0	0	0	0	0	0	0	0	0	0	0	0	0	0	0	0	0	0	0	0	0	0	0	0	0	0	0	0	0	0	0	0
Megasphaera	0	5.84	0	0	0	0	0	0	0	0	0	0	0	0	0	0	0	0	0	0	0	0	0	0	0	0	0	0	0	0	0	0	0	0	0	0	0	0	0	0.816007	0	0	0	0	0	0	0	0	0
Marinobacter	0	3.57	0	0	0	0	0	0	0	0	0	0	0	0	0	0	0	0	0	0	0	0	0	0	0	0	0	0	0	0	0	0	0	0	0	0	0	0	0	0.498826	0	0	0	0	0	0	0	0	0
Listeria	0	0	0	7.61	0	0	0	0	0	0	0	0	0	0	0	0	0	0	0	0	0	0	0	0	0	0	0	0	0	0	0	0	0	0	0	0	0	0	0	0	0	1.72199	0	0	0	0	0	0	0
Leuconostoc	0	0	0	0	0	0	5.34	0	0	0	0	0	0	0	0	0	0	0	0	0	0	0	0	0	0	0	0	0	0	0	0	0	0	0	0	0	0	0	0	0	0	0	0	0	1.02825	0	0	0	0
Leptothrix	0	4.42	0	0	0	0	0	0	0	0	0	0	0	0	0	0	0	0	0	0	0	0	0	0	0	0	0	0	0	0	0	0	0	0	0	0	0	0	0	0.617594	0	0	0	0	0	0	0	0	0
Lactococcus	0	0	0	0	5.93	0	0	0	0	0	0	0	0	0	0	0	0	0	0	7.14	0	0	0	0	0	0	0	0	0	0	0	0	0	0	0	0	0	0	0	0	0	0	1.62066	0	0	0	0	0	0
Lactobacillus	9.72	6.85	0	0	0	0	6.9	5.78	8.9	0	5.86	0	0	0	6.82	0	6.04	5.33	0	10.56	0	0	0	6.46	0	0	0	0	0	0	6.68	0	0	0	0	7.01	6.38	0	3.18981	0.957132	0	0	0	0	1.32863	1.77273	4.54337	0	1.61375
Lachnoclostridium	0	7.66	6.66	10.44	0	7.43	6.92	6.49	5.47	0	0	6.14	0	0	0	5.82	5.06	9.97	6.29	9.58	0	0	0	0	0	0	0	0	0	0	0	0	0	0	0	0	0	0	0	1.07031	1.46091	2.36237	0	2.80473	1.33249	1.99049	2.79238	0	0
Lachnoanaerobaculum	0	0	0	0	0	0	0	0	0	0	0	0	0	0	0	0	3.57	0	0	0	0	0	0	0	0	0	0	0	0	0	0	0	0	0	0	0	0	0	0	0	0	0	0	0	0	0	0	0	0
Labrenzia	0	0	0	0	0	0	0	0	0	0	0	0	0	0	0	0	0	0	4.26	0	0	0	0	0	0	0	0	0	0	0	0	0	0	0	0	0	0	0	0	0	0	0	0	0	0	0	0	0	0
Kytococcus	0	0	0	0	0	0	0	0	0	0	0	0	0	0	0	0	0	0	0	0	0	0	0	0	0	0	0	0	0	0	0	6.39	0	0	0	0	0	0	0	0	0	0	0	0	0	0	0	0	0
Kocuria	0	2.82	0	0	0	0	0	5.78	0	0	0	0	0	0	0	0	0	0	0	0	0	0	0	0	0	0	0	0	0	0	0	0	0	0	0	0	0	0	0	0.394031	0	0	0	0	0	1.77273	0	0	0
Klebsiella	0	0	0	0	0	0	0	6.72	0	0	0	0	0	0	0	0	0	0	0	7.09	0	0	0	0	0	0	0	0	0	0	0	0	0	0	0	0	0	0	0	0	0	0	0	0	0	2.06103	0	0	0
Kitasatospora	0	0	0	0	0	0	0	0	0	0	0	0	0	0	0	0	0	0	4.59	0	0	0	0	0	0	0	0	0	0	0	0	0	0	0	0	0	0	0	0	0	0	0	0	0	0	0	0	0	0
Kingella	0	1.71	0	0	0	0	3.39	0	0	0	0	5.88	0	0	0	0	0	0	0	0	0	0	0	0	0	0	0	0	0	0	0	0	0	0	0	0	0	0	0	0.238934	0	0	0	0	0.652764	0	0	0	0
Kineococcus	0	0	0	0	0	0	0	0	0	0	0	0	0	0	0	0	0	0	0	0	0	0	0	0	0	0	0	0	0	0	0	0	3.87	0	0	0	0	0	0	0	0	0	0	0	0	0	0	0	0
Jonquetella	0	0	0	0	0	0	0	0	0	0	0	0	0	0	5.86	0	0	0	0	0	0	0	0	0	0	0	0	0	0	0	0	0	0	0	0	0	0	0	0	0	0	0	0	0	0	0	0	0	0
Isoptericola	0	0	0	0	0	0	0	0	0	0	0	3.95	0	0	0	0	0	0	3.34	0	0	0	0	0	0	0	0	0	0	0	0	0	0	0	0	0	0	0	0	0	0	0	0	0	0	0	0	0	0
Intestinibacter	0	0	0	9.57	8.25	5.21	9.31	0	7.23	5.24	0	0	0	0	6.82	0	6.6	0	0	0	0	0	0	0	0	0	0	0	7.71	0	7.9	6.49	7.13	0	0	0	0	0	0	0	0	2.1655	2.25471	1.96671	1.79269	0	3.69085	2.48837	0
Hyphomonas	0	0	0	0	0	0	0	0	0	0	0	0	0	0	3.57	0	0	0	0	0	0	0	0	0	0	0	0	0	0	0	0	0	0	0	0	0	0	0	0	0	0	0	0	0	0	0	0	0	0
Holdemania	0	0	0	6.64	0	0	6.39	0	0	0	0	8.58	0	0	0	0	0	0	0	5.09	0	0	0	0	0	0	0	0	0	0	0	0	0	0	0	0	0	0	0	0	0	1.5025	0	0	1.23043	0	0	0	0
Holdemanella	0	0	6.69	0	0	0	9.74	0	0	5.28	0	0	0	0	8.85	10	9.29	7.36	0	0	0	0	0	0	0	0	0	0	0	0	6.73	0	0	0	0	0	0	0	0	0	1.46749	0	0	0	1.87549	0	0	2.50736	0
Hoeflea	0	0	0	0	0	0	2.64	0	0	0	0	0	0	0	0	0	0	0	0	0	0	0	0	0	0	0	0	0	0	0	0	0	0	0	0	0	0	0	0	0	0	0	0	0	0.508347	0	0	0	0
Herbaspirillum	0	0	0	0	0	0	0	0	0	0	2.22	4.39	0	0	0	0	0	0	0	0	0	0	0	0	0	0	0	0	0	0	0	0	0	0	0	0	0	0	0	0	0	0	0	0	0	0	0	0	0.611351
Heliobacterium	0	0	0	0	0	0	0	0	0	0	0	0	0	0	0	0	0	0	0	0	0	0	0	0	0	0	0	0	0	0	0	0	3.92	0	0	0	0	0	0	0	0	0	0	0	0	0	0	0	0
Halomonas	0	5.2	0	0	0	0	0	0	0	0	0	0	0	0	0	0	0	0	0	0	0	0	0	0	0	0	6.63	0	0	0	0	5.89	0	0	0	0	0	0	0	0.726582	0	0	0	0	0	0	0	0	0
Haliangium	0	0	2.48	0	0	0	0	0	0	0	0	0	0	0	0	0	0	0	0	0	0	0	0	0	0	0	0	0	0	0	0	0	0	0	4.86	0	0	0	0	0	0.544003	0	0	0	0	0	0	0	0
Halalkalicoccus	0	0	0	0	0	0	0	4.69	0	0	0	0	0	0	0	0	0	0	0	0	0	0	0	0	0	0	0	0	0	0	0	0	0	0	0	0	0	0	0	0	0	0	0	0	0	1.43843	0	0	0
Haemophilus	0	6.17	0	0	0	0	0	0	0	0	0	0	0	0	0	0	0	0	0	2.25	0	0	0	0	0	0	0	0	0	7.69	5.08	0	0	0	0	0	0	0	0	0.862117	0	0	0	0	0	0	0	0	0
Grimontia	0	0	0	1.74	0	0	0	0	0	0	0	0	0	0	0	0	0	0	0	1.76	0	0	0	0	0	0	0	0	0	0	0	0	0	0	0	0	0	0	0	0	0	0.393728	0	0	0	0	0	0	0
Granulicella	0	6.32	0	0	0	0	0	0	0	0	0	0	0	0	0	0	0	0	0	0	0	0	0	0	0	0	0	0	0	0	0	0	0	0	0	0	0	0	0	0.883076	0	0	0	0	0	0	0	0	0
Gordonia	0	0	0	0	4.9	0	0	0	0	0	0	0	0	0	3.83	5.73	0	0	0	0	0	0	0	0	0	0	0	0	0	0	0	0	0	0	0	0	0	0	0	0	0	0	1.33916	0	0	0	0	0	0
Gluconacetobacter	0	0	0	0	0	0	0	0	0	0	0	0	0	0	4.81	0	0	0	0	0	0	0	0	0	0	0	0	0	0	0	0	0	0	0	0	0	0	0	0	0	0	0	0	0	0	0	0	0	0
Gloeobacter	0	0	0	0	0	0	5.22	0	0	0	0	0	0	0	0	0	0	0	0	0	0	0	0	0	0	0	5.24	0	0	0	0	0	0	0	0	0	0	0	0	0	0	0	0	0	1.00514	0	0	0	0
Geodermatophilus	0	0	0	0	0	0	0	0	0	0	0	0	0	0	0	0	0	0	3.37	0	0	0	0	0	0	0	0	0	0	0	0	0	0	0	0	0	0	0	0	0	0	0	0	0	0	0	0	0	0
Geobacter	0	7.12	0	6.01	0	0	0	0	0	0	4.86	5.96	0	0	0	0	0	5.35	0	0	0	0	0	0	0	0	0	0	0	0	0	0	5.57	0	0	0	0	0	0	0.994858	0	1.35994	0	0	0	0	0	0	1.33836
Gardnerella	0	0	10.21	7.44	0	0	0	0	0	0	0	0	0	0	0	5.69	0	0	0	0	6.86	0	0	0	0	0	0	0	0	0	0	0	0	0	0	0	0	0	0	0	2.23962	1.68352	0	0	0	0	0	0	0
Gallibacterium	0	0	0	0	0	0	0	0	0	0	0	0	0	0	0	0	0	0	0	0	0	0	0	0	0	0	0	0	0	0	0	0	4.18	0	0	0	0	0	0	0	0	0	0	0	0	0	0	0	0
Fusobacterium	0	0	9.25	0	0	0	0	0	0	0	0	0	0	0	0	0	0	0	0	0	0	0	0	0	0	0	0	0	0	0	0	0	0	0	0	0	0	0	0	0	2.02904	0	0	0	0	0	0	0	0
Fulvimarina	0	0	3.5	0	0	0	0	0	0	0	0	0	0	0	0	0	0	0	0	0	0	0	0	0	0	0	0	0	0	0	0	0	0	0	0	0	0	0	0	0	0.767746	0	0	0	0	0	0	0	0
Frankia	0	0	2.43	0	0	0	0	0	0	0	0	5.96	0	0	4.18	0	0	0	0	0	0	0	0	0	0	0	0	0	0	0	0	0	0	0	0	0	0	0	0	0	0.533035	0	0	0	0	0	0	0	0
Flavobacterium	0	5.79	0	6.57	0	0	0	0	0	0	0	0	0	0	0	5.79	0	0	0	0	0	0	0	0	0	0	0	0	0	0	0	0	0	0	0	0	0	0	0	0.809021	0	1.48666	0	0	0	0	0	0	0
Finegoldia	0	0	6.64	0	0	5.2	0	0	0	0	5.82	0	0	0	0	0	0	0	0	0	0	0	0	0	0	0	0	0	0	0	0	0	0	0	0	0	0	0	0	0	1.45652	0	0	1.96293	0	0	0	0	1.60273
Faecalitalea	0	0	0	0	0	0	0	0	0	0	0	0	0	0	0	0	5.78	0	0	0	0	0	0	0	0	0	0	0	0	0	0	0	0	0	0	0	0	0	0	0	0	0	0	0	0	0	0	0	0
Faecalibacterium	12.44	14.52	14.75	15.87	16.88	14.26	16.05	12.02	11.37	12.79	12.25	9.67	10.48	10.13	13.68	13.93	12.33	13.86	14.77	0	11.56	8.94	7.62	7.46	10.5	12.92	6.93	8.62	12.52	12.23	11.7	11.34	11.52	9.4	11.97	11.18	10.9	0	4.08244	2.02884	3.2355	3.59107	4.61328	5.38296	3.09052	3.68655	5.80428	6.0737	3.37345
Eubacterium	8.82	8.98	10.67	10.05	9.96	7.37	14.81	11.11	10.07	9.28	9.43	11.24	7.11	7.3	11.08	9.38	12	13.94	14.51	13.02	0	0	0	11.48	0	0	9.52	0	9.31	8.66	10.28	7.51	9.15	8.42	0	0	9.71	0	2.89446	1.25475	2.34053	2.27412	2.72206	2.78208	2.85175	3.40745	5.14064	4.40688	2.59687
Ethanoligenens	5.86	7.42	0	0	0	0	0	0	0	0	3.95	7.05	0	0	3.66	0	0	0	0	0	0	0	0	0	0	0	0	0	0	0	0	0	0	0	0	0	0	0	1.92308	1.03678	0	0	0	0	0	0	0	0	1.08776
Escherichia	7.06	5.4	6.15	11.96	7.55	4.2	5.94	0	0	0	10.03	0	0	0	10.63	11.01	5	0	8.09	18.12	6.93	0	0	0	0	0	7.88	0	6.32	0	4.83	6.07	0	0	8.39	0	0	0	2.31688	0.754527	1.34904	2.70631	2.06341	1.58544	1.14378	0	0	0	2.7621
Erythrobacter	0	5.83	0	0	0	0	0	0	0	0	0	0	0	0	3.93	0	0	0	0	0	0	0	0	0	0	0	0	0	0	0	0	0	0	0	0	0	0	0	0	0.81461	0	0	0	0	0	0	0	0	0
Erysipelatoclostridium	6.25	5.84	0	6.62	5.01	0	0	0	0	0	0	5.01	0	0	0	5.84	0	11.78	0	0	0	0	0	0	0	0	0	0	0	0	0	0	0	0	0	0	0	0	2.05106	0.816007	0	1.49797	1.36923	0	0	0	0	0	0
Erwinia	0	0	0	0	0	0	0	0	0	0	0	0	0	0	0	0	0	0	0	5.11	0	6.13	0	0	0	0	13.7	0	0	0	0	6.85	0	0	9.39	9.76	0	0	0	0	0	0	0	0	0	0	0	0	0
Epulopiscium	0	0	0	0	0	0	0	0	0	0	0	0	0	0	0	0	0	0	0	0	0	0	0	0	0	0	0	0	0	0	6.43	9.39	0	0	0	0	0	0	0	0	0	0	0	0	0	0	0	0	0
Enterococcus	0	0	0	0	0	0	0	0	0	0	0	5.72	0	0	0	0	0	0	0	0	0	0	0	0	0	0	0	0	0	0	0	0	0	0	0	0	0	0	0	0	0	0	0	0	0	0	0	0	0
Enterobacter	0	0	0	1.76	0	0	0	0	0	0	0	0	0	0	0	0	0	0	0	8.05	0	0	0	0	0	0	0	0	0	0	0	0	0	0	0	0	0	0	0	0	0	0.398253	0	0	0	0	0	0	0
Eggerthella	0	5.66	6.51	10.12	0	0	0	0	0	0	0	5.81	0	0	0	0	0	5.2	5.48	0	0	0	0	0	0	0	0	0	0	0	0	0	0	0	0	0	0	0	0	0.790856	1.42801	2.28996	0	0	0	0	0	0	0
Edwardsiella	0	0	0	0	0	0	0	0	0	0	0	0	0	0	0	0	0	0	0	1.66	0	0	0	0	0	0	0	0	0	0	0	0	0	0	0	0	0	0	0	0	0	0	0	0	0	0	0	0	0
Dysgonomonas	0	5.89	0	5.55	0	0	0	0	0	0	0	0	0	0	0	0	0	0	0	0	0	0	0	0	0	0	0	0	0	0	0	0	0	0	0	0	0	0	0	0.822994	0	1.25585	0	0	0	0	0	0	0
Dorea	7.53	9.38	10.61	0	7.56	8.53	12.8	7.38	10.07	8	0	6.97	0	0	0	0	11.22	11.99	9.87	13.34	7.02	0	0	0	0	0	0	0	0	0	5.17	0	0	0	0	0	6.43	0	2.47112	1.31064	2.32737	0	2.06614	3.21996	2.46471	2.26346	5.14064	3.79903	0
Dinoroseobacter	0	2.22	0	0	0	0	0	0	0	0	0	0	0	0	0	0	3.08	0	0	0	0	0	0	0	0	0	0	0	0	0	0	0	0	0	0	0	0	0	0	0.310195	0	0	0	0	0	0	0	0	0
Dickeya	0	0	0	0	0	0	0	0	0	0	0	0	0	0	0	0	0	0	0	1.65	0	0	0	0	0	0	0	0	0	0	0	0	0	0	0	0	0	0	0	0	0	0	0	0	0	0	0	0	0
Dialister	0	0	9.64	6.58	9.39	0	0	0	0	0	8.4	9.11	0	0	0	5.81	7.33	0	0	0	7.98	10.26	0	0	0	0	6.93	0	5.74	0	0	0	13.12	0	0	0	0	0	0	0	2.11459	1.48892	2.56627	0	0	0	0	0	2.31322
Desulfurispirillum	0	0	0	0	0	0	0	4.83	0	0	0	0	0	0	3.18	0	0	0	0	0	0	0	0	0	0	0	0	0	0	0	0	0	0	0	0	0	0	0	0	0	0	0	0	0	0	1.48137	0	0	0
Desulfovibrio	0	7.81	0	4.56	3.98	0	0	4.12	0	8.87	8.03	9.55	0	0	11.34	12.35	0	0	0	0	0	0	0	0	0	0	6.78	0	0	0	8.12	0	0	0	0	7.86	0	0	0	1.09127	0	1.03184	1.08773	0	0	1.26361	0	4.21218	2.21133
Desulfonatronospira	0	0	0	0	0	0	0	0	0	0	0	5.95	0	0	0	0	0	0	0	0	0	0	0	0	0	0	0	0	0	0	0	0	0	0	0	0	0	0	0	0	0	0	0	0	0	0	0	0	0
Desulfomicrobium	0	3.84	0	0	3.97	0	0	0	0	0	0	0	0	0	0	0	0	0	0	0	0	0	0	0	0	0	0	0	0	0	0	0	0	0	0	0	0	0	0	0.536553	0	0	1.085	0	0	0	0	0	0
Desulfococcus	0	5.82	0	0	0	0	0	0	0	0	0	0	0	0	0	0	0	0	0	0	0	0	0	0	0	0	0	0	0	0	0	0	0	0	0	0	0	0	0	0.813213	0	0	0	0	0	0	0	0	0
Desulfobacca	0	0	0	5.6	0	0	0	0	0	0	0	0	0	0	0	0	0	0	0	0	0	0	0	0	0	0	0	0	0	0	0	0	0	0	0	0	0	0	0	0	0	1.26717	0	0	0	0	0	0	0
Desmospora	0	2.33	0	0	0	0	0	0	0	0	0	0	0	0	0	0	0	0	0	0	0	0	0	0	0	0	0	0	0	0	0	0	0	0	0	0	0	0	0	0.325564	0	0	0	0	0	0	0	0	0
Dermacoccus	0	0	2.45	0	0	0	0	0	0	0	0	0	0	0	0	0	0	0	0	0	0	0	0	0	0	0	0	0	0	0	0	0	0	8.31	0	0	0	0	0	0	0.537422	0	0	0	0	0	0	0	0
Delftia	0	0	0	0	3.14	0	0	0	0	0	0	0	0	0	0	0	0	0	0	0	0	0	0	0	0	0	0	0	0	0	0	0	0	0	0	0	0	0	0	0	0	0	0.858158	0	0	0	0	0	0
Deinococcus	5.25	0	0	0	0	0	0	0	0	0	2.24	5.96	0	6.27	0	0	0	0	0	0	0	0	0	0	0	0	0	0	0	0	0	0	0	0	0	0	0	0	1.72289	0	0	0	0	0	0	0	0	0	0.616859
Dehalococcoides	0	0	0	0	0	0	0	0	0	0	0	0	0	6.56	0	0	0	0	0	0	0	0	0	0	0	0	0	0	0	0	0	0	0	0	0	0	0	0	0	0	0	0	0	0	0	0	0	0	0
Dechloromonas	0	3.66	0	0	0	0	0	0	0	0	0	0	0	0	0	0	0	0	0	0	0	0	0	0	0	0	0	0	0	0	0	0	0	0	0	0	0	0	0	0.511402	0	0	0	0	0	0	0	0	0
Cyanobium	0	5.15	0	0	0	0	0	0	0	0	0	5.96	0	0	0	0	0	0	0	0	0	0	0	0	0	0	0	0	0	0	0	0	0	0	0	0	0	0	0	0.719595	0	0	0	0	0	0	0	0	0
Cupriavidus	0	0	0	0	3.71	0	0	0	0	0	0	6.11	0	0	0	0	0	0	0	0	0	0	0	0	0	0	0	0	0	0	0	0	6.05	0	0	0	0	0	0	0	0	0	1.01394	0	0	0	0	0	0
Cronobacter	0	4.78	0	0	0	0	0	0	0	0	0	0	0	0	0	0	0	0	0	2.53	0	0	0	0	0	0	0	0	0	0	0	0	0	0	0	0	0	0	0	0.667896	0	0	0	0	0	0	0	0	0
Corynebacterium	0	3.56	0	0	0	6.89	6.1	5.56	0	0	0	3.28	0	0	5.13	5.81	0	1.99	0	0	0	0	0	0	0	0	0	0	0	0	0	0	0	0	0	0	0	0	0	0.497429	0	0	0	2.60088	1.17459	1.70526	0	0	0
Coprococcus	9.72	9.33	11.06	11.72	9.31	8.17	12.67	13.32	9.31	8.69	0	7.11	7.93	0	9.71	9.41	10.57	13.63	12.44	14.18	0	0	0	8.55	0	0	0	0	0	0	7.93	0	0	0	0	0	6.68	0	3.18981	1.30366	2.42608	2.652	2.54441	3.08407	2.43968	4.08526	4.75267	4.1267	0
Coprobacillus	0	0	0	6.66	5.05	0	5.39	0	0	0	10.66	0	0	0	0	0	0	11.73	0	0	0	0	0	0	0	0	0	0	0	0	0	0	0	0	0	0	0	0	0	0	0	1.50703	1.38016	0	1.03788	0	0	0	2.93559
Collinsella	6.08	11.87	0	0	8.37	11.58	9.26	9.43	6.77	4.14	5.69	9.96	0	0	5.69	7.24	7.67	6.19	7.46	0	0	0	0	0	0	0	0	0	0	0	0	0	6.99	0	0	0	0	0	1.99527	1.65856	0	0	2.28751	4.3713	1.78307	2.89219	3.45602	1.966	1.56693
Collimonas	0	4.89	0	0	0	0	0	0	0	0	0	0	0	0	0	0	0	0	0	0	0	0	0	0	0	0	0	0	0	0	0	0	0	0	0	0	0	0	0	0.683266	0	0	0	0	0	0	0	0	0
Clostridium	10.43	8.57	9.49	6.6	4.45	7.42	9.92	6.04	7.36	8.65	11.13	15.98	6.5	8.59	10.37	5.82	9.23	9.9	11.31	14.4	0	0	0	6.56	0	0	0	0	4.24	0	9.22	6.93	7.15	0	8.46	0	8.13	0	3.42281	1.19746	2.08169	1.49345	1.21618	2.80095	1.91015	1.85248	3.75721	4.1077	3.06502
Clavibacter	0	3.02	0	0	0	0	0	0	0	0	0	0	0	0	0	0	0	0	0	0	0	0	0	0	0	0	0	0	0	0	0	0	0	0	0	0	0	0	0	0.421976	0	0	0	0	0	0	0	0	0
Citrobacter	0	0	7.59	1.8	0	0	0	0	0	0	0	0	0	0	0	0	0	0	0	7.45	6.93	0	0	0	0	0	0	0	0	0	0	0	0	0	0	0	0	0	0	0	1.66491	0.407304	0	0	0	0	0	0	0
Chthoniobacter	0	0	0	0	0	0	0	0	0	0	0	0	0	0	3.18	0	0	0	0	0	0	0	0	0	0	0	0	0	0	0	0	0	0	0	0	0	0	0	0	0	0	0	0	0	0	0	0	0	0
Chromohalobacter	0	0	0	0	0	0	0	0	0	0	0	0	0	0	0	3.54	0	0	0	0	0	0	0	0	0	0	0	0	0	0	0	0	0	0	0	0	0	0	0	0	0	0	0	0	0	0	0	0	0
Chromobacterium	0	5.32	0	0	0	0	0	0	0	0	0	2.26	0	0	0	3.58	0	0	0	0	0	0	0	0	0	0	0	0	0	0	0	0	0	0	0	0	0	0	0	0.743349	0	0	0	0	0	0	0	0	0
Chlorobaculum	0	0	0	0	0	0	0	4.84	0	0	0	5.98	0	0	0	0	0	0	0	0	0	0	0	0	0	0	0	0	0	0	0	0	0	0	0	0	0	0	0	0	0	0	0	0	0	1.48443	0	0	0
Chitinophaga	0	0	0	0	0	0	0	4.79	0	0	0	0	0	0	0	0	0	0	0	0	0	0	0	0	0	0	0	0	0	0	0	0	0	0	0	0	0	0	0	0	0	0	0	0	0	1.4691	0	0	0
Centipeda	0	0	5.7	0	0	0	0	0	0	0	0	0	0	0	0	0	0	0	0	0	0	0	0	0	0	0	0	0	0	0	0	0	0	0	0	0	0	0	0	0	1.25033	0	0	0	0	0	0	0	0
Cellvibrio	0	0	0	0	3.7	0	0	0	0	0	0	0	0	0	0	0	0	0	0	0	0	0	0	0	0	0	0	0	0	0	0	0	0	0	0	0	0	0	0	0	0	0	1.01121	0	0	0	0	0	0
Cellulosilyticum	0	0	0	0	0	4.26	0	0	0	0	0	0	0	0	0	0	0	0	0	0	0	0	0	0	0	0	0	0	0	0	0	0	0	0	0	0	0	0	0	0	0	0	0	1.60809	0	0	0	0	0
Cellulomonas	2.59	0	2.46	0	0	0	0	0	0	0	0	0	0	0	0	0	0	0	0	0	0	0	0	0	0	0	0	0	0	0	0	0	0	0	0	0	0	0	0.849961	0	0.539616	0	0	0	0	0	0	0	0
Caulobacter	0	4.58	6.61	0	0	0	0	0	0	0	0	0	0	0	0	0	0	0	0	0	0	0	0	0	0	0	0	0	0	0	0	0	0	0	0	0	0	0	0	0.639951	1.44994	0	0	0	0	0	0	0	0
Catenulispora	0	0	2.48	0	0	0	0	0	0	0	0	0	0	0	0	0	0	0	0	0	0	0	0	0	0	0	0	0	0	0	0	0	0	0	4.85	0	0	0	0	0	0.544003	0	0	0	0	0	0	0	0
Capnocytophaga	0	0	0	7.14	6.92	8.06	12.59	11.86	0	4.39	5.81	0	0	0	9.4	8.57	6	12.65	9.66	13.78	8.53	12.96	0	7.44	0	0	0	0	6.7	0	8.46	7.47	9.27	9.38	10.88	0	0	0	0	0	0	1.61564	1.89123	3.04254	2.42428	3.63748	0	2.08472	1.59998
Campylobacter	6.28	4.32	0	0	0	0	0	0	0	0	5.89	0	0	0	0	0	0	0	0	0	0	0	0	0	0	0	0	0	0	0	0	0	0	0	0	0	0	0	2.06091	0.603622	0	0	0	0	0	0	0	0	1.62201
Caldicellulosiruptor	0	0	0	0	0	0	5.39	0	0	0	0	1.86	0	0	0	0	0	0	0	0	0	0	0	0	0	0	0	0	0	0	0	0	0	0	0	0	0	0	0	0	0	0	0	0	1.03788	0	0	0	0
Butyrivibrio	0	0	0	0	0	0	0	0	0	0	0	0	0	0	0	0	0	0	5.64	0	0	0	0	0	0	0	0	0	0	0	0	0	0	0	0	0	0	0	0	0	0	0	0	0	0	0	0	0	0
Burkholderia	0	6.46	0	0	0	0	5.06	0	0	0	0	2.24	0	0	0	6	0	0	5.59	0	0	0	0	0	0	0	0	0	0	0	0	0	0	0	0	0	0	0	0	0.902638	0	0	0	0	0.974332	0	0	0	0
Brucella	0	0	5.51	0	0	0	0	0	0	0	0	0	0	0	0	0	0	0	0	0	0	0	0	0	0	0	0	0	0	0	0	0	0	0	0	0	0	0	0	0	1.20865	0	0	0	0	0	0	0	0
Brevundimonas	0	0	6.04	0	0	0	0	0	0	0	0	0	0	0	0	0	0	0	0	0	0	0	0	0	0	0	0	0	0	0	0	0	0	0	0	0	0	0	0	0	1.32491	0	0	0	0	0	0	0	0
Brevibacterium	0	0	0	0	0	0	0	0	0	0	0	0	0	0	0	0	0	0	0	0	0	0	0	0	0	0	0	0	0	8.58	0	0	0	0	0	0	0	0	0	0	0	0	0	0	0	0	0	0	0
Bradyrhizobium	0	3.45	3.55	5.55	0	0	0	0	0	0	0	0	0	0	0	0	0	0	0	0	0	0	0	6.43	0	0	0	0	0	0	5.09	0	0	0	0	0	0	0	0	0.482059	0.778714	1.25585	0	0	0	0	0	0	0
Brachybacterium	0	0	2.55	0	0	0	0	0	0	0	0	0	0	0	0	0	0	0	0	0	0	0	0	0	0	0	0	0	0	0	0	0	0	0	0	0	0	0	0	0	0.559358	0	0	0	0	0	0	0	0
Bordetella	0	6.67	0	0	0	0	0	0	0	0	2.22	6.14	0	0	0	0	0	0	5.59	0	0	0	0	0	0	0	0	0	0	0	0	0	0	0	0	0	0	0	0	0.931981	0	0	0	0	0	0	0	0	0.611351
Blautia	8.29	11.97	10.49	9.38	9.98	12.6	11.9	9.08	8.99	9.95	7.04	9.41	6.23	5.89	6.33	6.89	10.27	10.61	11.11	11.09	5.04	0	0	0	0	0	0	0	0	0	5.33	0	4.23	0	0	0	0	0	2.72053	1.67254	2.30104	2.12251	2.72752	4.75633	2.29141	2.78485	4.58931	4.72505	1.9387
Blastopirellula	0	0	0	0	4.88	0	0	0	0	0	0	0	0	0	0	0	0	0	0	0	0	0	0	0	0	0	0	0	0	0	0	0	0	0	0	0	0	0	0	0	0	0	1.3337	0	0	0	0	0	0
Bilophila	8.96	11.22	11.49	13.14	0	0	8.43	0	4.9	7.33	9.46	9.21	0	0	9.93	11.92	0	0	10.9	0	0	0	0	0	0	0	0	0	0	0	7.85	0	6.09	0	9.39	0	0	0	2.9404	1.56774	2.5204	2.97332	0	0	1.62325	0	2.5014	3.48086	2.60513
Bifidobacterium	6.11	14.07	3.28	0	11.89	12.64	11.13	5.67	8.87	6.42	8.69	10.02	6.36	7.15	11.43	7.67	10.61	7.78	10.99	7.47	6.85	7.82	0	0	0	0	0	0	0	0	7.57	0	0	0	4.79	0	0	0	2.00512	1.96596	0.719488	0	3.24952	4.77143	2.14315	1.739	4.52805	3.04872	2.39308
Beijerinckia	0	4.77	0	0	0	0	0	0	0	0	0	2.22	0	0	0	0	0	0	0	0	0	0	0	0	0	0	0	0	0	0	0	0	0	0	0	0	0	0	0	0.666499	0	0	0	0	0	0	0	0	0
Bdellovibrio	0	0	2.52	0	0	0	0	0	0	0	0	0	0	0	0	0	0	0	0	0	0	0	0	0	0	0	0	0	0	0	0	0	0	0	0	0	0	0	0	0	0.552777	0	0	0	0	0	0	0	0
Bacteroides	14.95	16.5	17.77	17.17	14.81	14.04	17.01	16.86	7.7	11.06	13.62	14.85	10.16	10.4	14.39	15.74	12.01	15.84	14.62	11.72	9.54	11.92	9.92	13.6	0	0	8.49	0	12.8	12.38	12.41	9.93	14.49	12.08	13.07	8.58	12.57	8.41	4.90614	2.3055	3.89796	3.88523	4.04755	5.29991	3.27537	5.17099	3.93078	5.25216	3.75072
Bacillus	0	0	0	0	0	0	0	0	0	0	0	0	0	0	0	0	0	3.48	0	0	0	0	0	0	0	0	0	0	0	0	0	0	0	0	0	0	0	0	0	0	0	0	0	0	0	0	0	0	0
Azotobacter	0	2.19	0	0	0	0	0	0	0	0	0	0	0	0	0	0	0	0	0	0	2.55	0	0	0	0	0	0	0	0	0	0	0	0	0	0	0	0	0	0	0.306003	0	0	0	0	0	0	0	0	0
Azospirillum	0	0	0	0	0	0	0	0	0	0	0	0	0	0	0	3.87	0	0	0	0	0	0	0	0	0	0	0	0	0	0	0	0	0	0	0	0	0	0	0	0	0	0	0	0	0	0	0	0	0
Azospira	0	7.85	0	0	0	0	0	0	0	0	0	0	0	0	0	0	0	0	0	0	0	0	0	0	0	0	0	0	0	0	0	0	0	0	0	0	0	0	0	1.09686	0	0	0	0	0	0	0	0	0
Aurantimonas	0	0	3.54	0	0	0	0	0	0	0	0	0	0	0	0	5.9	0	0	0	0	0	0	0	0	0	0	0	0	0	0	0	0	0	0	0	0	0	0	0	0	0.77652	0	0	0	0	0	0	0	0
Atopobium	0	5.68	0	0	0	0	0	0	0	0	0	0	0	0	0	0	0	0	0	0	0	0	0	0	0	0	0	0	0	0	0	0	0	0	0	0	0	0	0	0.793651	0	0	0	0	0	0	0	0	0
Asticcacaulis	0	3.25	0	0	0	0	0	0	0	0	0	0	0	0	0	0	0	0	0	0	0	0	0	0	0	0	0	0	0	0	0	0	0	0	0	0	0	0	0	0.454114	0	0	0	0	0	0	0	0	0
Aromatoleum	0	0	0	0	0	0	0	0	0	0	0	2.25	0	0	0	0	0	0	0	0	0	0	0	0	0	0	0	0	0	0	0	0	0	0	0	0	0	0	0	0	0	0	0	0	0	0	0	0	0
Anaerotruncus	5.27	8.14	8.26	0	6.97	0	0	0	0	0	0	6.97	0	0	0	4.86	0	6.36	0	0	0	0	0	0	0	0	0	0	0	7.68	0	0	0	0	0	0	0	0	1.72946	1.13738	1.81188	0	1.90489	0	0	0	0	0	0
Anaerostipes	0	0	0	0	0	0	4.86	0	0	0	0	0	0	0	0	0	6.1	0	5.13	6.35	0	0	0	0	0	0	0	0	0	0	0	0	0	0	0	0	0	0	0	0	0	0	0	0	0.935821	0	0	0	0
Anaeromyxobacter	0	0	0	0	0	0	5.23	0	0	0	0	0	0	0	0	0	0	0	0	0	0	0	0	0	0	0	0	0	0	0	0	0	0	0	0	0	0	0	0	0	0	0	0	0	1.00707	0	0	0	0
Anaerococcus	5.24	5.83	10.35	0	0	5.24	5.34	4.81	0	0	6.85	0	0	0	0	0	5.07	0	0	0	0	0	0	0	0	0	0	0	0	0	0	0	0	8.42	0	0	0	0	1.71961	0.81461	2.27033	0	0	1.97803	1.02825	1.47523	0	0	1.88638
Amycolatopsis	0	0	0	0	0	0	0	0	0	0	0	0	0	0	0	0	0	0	0	0	0	0	0	0	0	0	0	0	0	0	0	0	0	0	5.85	0	0	0	0	0	0	0	0	0	0	0	0	0	0
Ammonifex	0	0	0	0	0	0	0	0	0	0	0	0	0	0	0	4.31	0	0	0	0	0	0	0	0	0	0	0	0	0	0	0	0	0	0	0	0	0	0	0	0	0	0	0	0	0	0	0	0	0
Aminomonas	0	3.37	0	6.61	0	0	0	4.28	0	0	0	0	0	0	0	0	0	0	0	0	0	0	0	0	0	0	0	0	0	0	0	0	0	0	0	0	0	0	0	0.470881	0	1.49571	0	0	0	1.31268	0	0	0
Alteromonas	0	0	5.04	0	0	0	7.56	0	0	0	5.26	0	0	0	0	0	0	0	0	0	0	0	0	0	0	0	0	0	0	0	0	0	0	0	0	0	0	0	0	0	1.10555	0	0	0	1.45572	0	0	0	1.44852
Alkalilimnicola	0	1.74	0	0	0	0	0	0	0	0	0	5.93	0	0	0	3.56	0	0	0	0	0	0	0	0	0	0	0	0	0	0	0	0	0	0	0	0	0	0	0	0.243125	0	0	0	0	0	0	0	0	0
Alistipes	12.75	14.23	17.27	16.93	10.52	10.43	14.1	9.56	0	6.88	11.78	14.58	7.49	9.72	13.99	16.3	7.83	8.75	11.46	0	9.6	9.55	0	7.44	0	0	6.91	7.02	10.84	7.63	13.19	10.09	10.87	0	9.49	0	10.69	8.4	4.18417	1.98832	3.78828	3.83092	2.8751	3.93719	2.71504	2.93207	0	3.26717	3.24402
Alicyclobacillus	0	2.29	0	0	0	0	5.45	0	0	0	0	0	0	0	0	5.79	0	3.51	0	0	0	0	0	0	0	0	0	0	0	0	0	0	0	0	0	0	0	0	0	0.319975	0	0	0	0	1.04943	0	0	0	0
Alicycliphilus	0	0	0	0	0	0	0	0	0	0	0	0	0	0	0	3.69	0	0	0	0	0	0	0	0	0	0	0	0	0	0	0	0	0	0	0	0	0	0	0	0	0	0	0	0	0	0	0	0	0
Alcanivorax	0	6.04	0	0	0	0	0	0	0	0	0	0	0	0	0	0	0	0	0	0	0	0	0	0	0	0	0	0	0	0	0	0	0	0	0	0	0	0	0	0.843953	0	0	0	0	0	0	0	0	0
Akkermansia	11.67	14.25	13.78	11.16	11.26	0	6.91	6.78	10.67	9.46	11.75	0	11.04	11.07	7.82	12.02	0	0	9.3	0	6.99	0	9.62	0	10.12	11.3	6.93	0	5.74	0	0	6.51	0	0	0	11.6	0	0	3.82975	1.99111	3.02273	2.52529	3.07734	0	1.33056	2.07944	5.44693	4.49235	3.23576
Ahrensia	0	0	0	0	0	0	0	0	0	0	0	0	0	0	0	0	0	0	0	0	0	6.03	0	0	0	0	0	0	0	0	0	0	0	0	0	0	0	0	0	0	0	0	0	0	0	0	0	0	0
Agrobacterium	0	0	3.51	0	5.22	0	0	0	0	0	0	0	0	6.19	5.75	0	0	0	0	0	0	0	0	0	0	0	0	0	0	0	0	0	0	0	0	0	0	0	0	0	0.769939	0	1.42662	0	0	0	0	0	0
Aeromonas	0	0	0	0	0	0	0	0	0	0	0	0	0	0	0	0	0	0	0	0	0	0	0	0	0	0	0	0	0	0	0	0	6.08	0	0	0	0	0	0	0	0	0	0	0	0	0	0	0	0
Actinosynnema	0	2.78	0	0	0	0	0	0	0	0	0	2.56	0	0	0	0	0	0	0	0	0	0	0	0	0	0	0	0	0	0	0	0	0	0	0	0	0	0	0	0.388442	0	0	0	0	0	0	0	0	0
Actinomyces	0	6.02	0	0	0	4.16	5.24	0	0	0	0	0	0	0	0	5.71	0	5.24	0	0	0	0	0	0	0	0	0	0	0	0	0	0	0	0	0	0	0	0	0	0.841158	0	0	0	1.57034	1.00899	0	0	0	0
Acinetobacter	0	0	0	1.75	0	0	0	0	0	0	0	1.8	0	0	0	0	0	0	0	0	0	0	0	0	0	0	0	0	0	0	0	0	0	0	0	0	0	8.39	0	0	0	0.39599	0	0	0	0	0	0	0
Acidovorax	0	0	0	0	0	0	4.34	0	0	0	0	0	0	0	0	3.68	0	0	0	0	0	0	0	0	0	0	0	0	0	0	0	0	0	0	0	0	0	0	0	0	0	0	0	0	0.835692	0	0	0	0
Acidothermus	0	3.12	0	0	0	0	0	0	0	0	0	0	0	0	0	0	0	0	0	0	0	0	0	0	0	0	0	0	0	0	0	0	0	0	0	0	0	0	0	0.435949	0	0	0	0	0	0	0	0	0
Acidobacterium	0	0	0	5.52	0	0	0	0	0	0	0	0	0	0	0	0	0	0	0	0	0	0	0	0	0	0	0	0	0	0	0	0	0	0	0	0	0	0	0	0	0	1.24907	0	0	0	0	0	0	0
Acidithiobacillus	0	6.79	0	0	0	0	0	0	0	0	0	0	0	0	0	0	0	0	0	0	0	0	0	0	0	0	0	0	0	0	0	0	0	0	0	0	0	0	0	0.948748	0	0	0	0	0	0	0	0	0
Acidaminococcus	0	5.84	0	0	12.55	0	0	0	0	0	0	0	0	0	0	0	0	0	0	0	11.81	10.78	0	0	0	0	0	0	0	0	0	0	0	0	0	0	0	0	0	0.816007	0	0	3.4299	0	0	0	0	0	0
Achromobacter	0	4.22	0	0	0	0	0	0	0	0	0	0	0	0	0	7.35	0	0	0	0	0	0	0	0	0	0	0	0	0	0	0	0	0	0	0	0	0	0	0	0.589649	0	0	0	0	0	0	0	0	0
Abiotrophia	0	0	0	0	0	0	0	0	0	0	0	0	0	0	5.86	0	0	0	0	0	0	0	0	0	0	0	0	0	0	0	0	0	0	0	0	0	0	0	0	0	0	0	0	0	0	0	0	0	0
[truncated: 27 more columns]

## Sheet: S9_Normalised abundance_Species
Feature	E02T1	E02T2	E03T1	E03T2	E04T1	E04T2	E05T1	E05T2	E06T1	E06T2	E07T1	E07T2	E08T1	E08T2	E09T1	E09T2	E10T1	E10T2	E11T1	E11T2	E12T1	E12T2	E13T1	E13T2	E14T1	E14T2	E15T1	E15T2	E16T1	E16T2	E17T1	E17T2	E18T1	E18T2	E19T1	E19T2	e20T1	e20T2	E02T1%	E02T2%	E03T1%	E03T2%	E04T1%	E04T2%	E05T1%	E05T2%	E06T1%	E06T2%	E07T1%
Xanthomonas_oryzae	0	2.79	0	2.56	0	0	2.18	0	0	0	0	0	0	0	0	0	0	0	0	0	0	0	0	0	0	0	0	0	0	0	0	0	0	0	0	0	0	0	0	0.225699	0	0.309298	0	0	0.201401	0	0	0	0
Xanthomonas_euvesicatoria	0	0	0	1.14	0	0	0.91	0	0	0	0	0	0	0	0	0	0	0	0	0	0	0	0	0	0	0	0	0	0	0	0	0	0	0	0	0	0	0	0	0	0	0.137734	0	0	0.0840709	0	0	0	0
Xanthomonas_citri	0	0	0	1.16	0	0	0.92	0	0	0	0	0	0	0	0	0	0	0	0	0	0	0	0	0	0	0	0	0	0	0	0	0	0	0	0	0	0	0	0	0	0	0.140151	0	0	0.0849947	0	0	0	0
Xanthomonas_campestris	0	2.8	0	2.24	0	0	1.88	0	0	0	0	0	0	0	0	0	0	0	0	0	0	0	0	0	0	0	0	0	0	0	0	0	0	0	0	0	0	0	0	0.226508	0	0.270636	0	0	0.173685	0	0	0	0
Xanthomonas_alfalfae	0	0	0	1.15	0	0	0.92	0	0	0	0	0	0	0	0	0	0	0	0	0	0	0	0	0	0	0	0	0	0	0	0	0	0	0	0	0	0	0	0	0	0	0.138943	0	0	0.0849947	0	0	0	0
Xanthobacter_autotrophicus	0	5.58	0	0	0	0	1.63	3.18	0	0	0	0	0	0	0	0	0	0	0	0	0	0	0	0	0	0	0	0	0	0	0	0	0	0	0	0	0	0	0	0.451398	0	0	0	0	0.150588	0.48029	0	0	0
Victivallis_vadensis	6.76	8.02	0	6.69	0	0	7.91	0	0	0	0	5.05	0	0	0	0	0	0	0	0	0	0	0	0	0	0	0	0	0	0	0	0	0	0	0	0	6.07	0	1.01642	0.648783	0	0.808283	0	0	0.73077	0	0	0	0
Vibrio_tubiashii	0	0	0	0	0	0	0	0	0	0	2.98	0	0	0	0	0	0	0	0	0	0	0	0	0	0	0	0	0	0	0	0	0	0	0	0	0	0	0	0	0	0	0	0	0	0	0	0	0	0.383862
Vibrio_tasmaniensis	0	0	0	0	0	0	2.29	0	0	0	2.93	0	0	0	0	0	0	0	0	0	0	0	0	0	0	0	0	0	0	0	0	0	0	0	0	0	0	0	0	0	0	0	0	0	0.211563	0	0	0	0.377422
Vibrio_sp._RC586	0	0	0	1.18	0	0	0	0	0	0	0	0	0	0	0	0	0	0	0	0	0	0	0	0	0	0	0	0	0	0	0	0	0	0	0	0	0	0	0	0	0	0.142567	0	0	0	0	0	0	0
Vibrio_sp._RC341	0	0	0	1.26	0	0	0	0	0	0	0	0	0	0	0	0	0	0	0	0	0	0	0	0	0	0	0	0	0	0	0	0	0	0	0	0	0	0	0	0	0	0.152233	0	0	0	0	0	0	0
Vibrio_sp._N418	0	0	0	0	0	0	2.78	0	0	0	3.66	0	0	0	0	0	0	0	0	0	0	0	0	0	0	0	0	0	0	0	0	0	0	0	0	0	0	0	0	0	0	0	0	0	0.256832	0	0	0	0.471455
Vibrio_splendidus	0	0	0	0	0	0	2.6	0	0	0	3.75	0	0	0	0	0	0	0	0	0	0	0	0	0	0	0	0	0	0	0	0	0	0	0	0	0	0	0	0	0	0	0	0	0	0.240203	0	0	0	0.483048
Vibrio_sp._EJY3	0	0	3.76	0	0	0	6.96	0	0	0	5.84	0	0	0	0	0	0	0	0	0	0	0	0	0	0	0	0	0	0	0	0	0	0	0	0	0	0	0	0	0	0.45514	0	0	0	0.643004	0	0	0	0.752267
Vibrio_shilonii	0	0	0	0	0	0	4.17	0	0	0	4.37	0	0	0	0	0	0	0	0	0	0	0	0	0	0	0	0	0	0	0	0	0	0	0	0	0	0	0	0	0	0	0	0	0	0.385248	0	0	0	0.562912
Vibrio_scophthalmi	0	0	0	0	0	0	0	0	0	0	1.66	0	0	0	0	0	0	0	0	0	0	0	0	0	0	0	0	0	0	0	0	0	0	0	0	0	0	0	0	0	0	0	0	0	0	0	0	0	0.213829
Vibrio_parahaemolyticus	0	0	0	0	0	0	2.63	0	0	0	5.27	0	0	0	0	0	0	0	0	0	0	0	0	0	0	0	0	0	0	0	0	0	0	0	0	0	0	0	0	0	0	0	0	0	0.242974	0	0	0	0.678844
Vibrio_orientalis	0	0	0	0	0	0	4.77	0	0	0	4.17	0	0	0	0	0	0	0	0	0	0	0	0	0	0	0	0	0	0	0	0	0	0	0	0	0	0	0	0	0	0	0	0	0	0.440679	0	0	0	0.53715
Vibrio_harveyi	0	0	0	0	0	0	4.94	0	0	0	4.14	0	0	0	0	0	0	0	0	0	0	0	0	0	0	0	0	0	0	0	0	0	0	0	0	0	0	0	0	0	0	0	0	0	0.456385	0	0	0	0.533285
Vibrio_furnissii	0	0	0	0	0	0	5.06	0	0	0	5.27	0	0	0	0	0	0	0	0	0	0	0	0	0	0	0	0	0	0	0	0	0	0	0	0	0	0	0	0	0	0	0	0	0	0.467471	0	0	0	0.678844
Vibrio_coralliilyticus	0	0	3.76	0	0	0	7.31	0	0	0	5.84	0	0	0	0	0	0	0	0	0	0	0	0	0	0	0	0	0	0	0	0	0	0	0	0	0	0	0	0	0	0.45514	0	0	0	0.675339	0	0	0	0.752267
Vibrio_cholerae	0	0	0	4.32	0	0	0	0	0	0	0	0	0	0	0	0	0	0	0	0	0	0	0	0	0	0	0	0	0	0	0	0	0	0	0	0	0	0	0	0	0	0.521941	0	0	0	0	0	0	0
Vibrio_campbellii	0	0	0	0	0	0	2.3	0	0	0	3.66	0	0	0	0	0	0	0	0	0	0	0	0	0	0	0	0	0	0	0	0	0	0	0	0	0	0	0	0	0	0	0	0	0	0.212487	0	0	0	0.471455
Vibrio_brasiliensis	0	0	0	0	0	0	4.39	0	0	0	4.16	0	0	0	0	0	0	0	0	0	0	0	0	0	0	0	0	0	0	0	0	0	0	0	0	0	0	0	0	0	0	0	0	0	0.405573	0	0	0	0.535862
Vibrio_antiquarius	0	0	0	0	0	0	2.3	0	0	0	3.66	0	0	0	0	0	0	0	0	0	0	0	0	0	0	0	0	0	0	0	0	0	0	0	0	0	0	0	0	0	0	0	0	0	0.212487	0	0	0	0.471455
Vibrio_anguillarum	0	0	0	0	0	0	2.31	0	0	0	3.68	0	0	0	0	0	0	0	0	0	0	0	0	0	0	0	0	0	0	0	0	0	0	0	0	0	0	0	0	0	0	0	0	0	0.213411	0	0	0	0.474031
Vibrio_alginolyticus	0	0	0	0	0	0	1.39	0	0	0	3.68	0	0	0	0	0	0	0	0	0	0	0	0	0	0	0	0	0	0	0	0	0	0	0	0	0	0	0	0	0	0	0	0	0	0.128416	0	0	0	0.474031
Vibrio_albensis	0	0	0	1.17	0	0	0	0	0	0	0	0	0	0	0	0	0	0	0	0	0	0	0	0	0	0	0	0	0	0	0	0	0	0	0	0	0	0	0	0	0	0.141359	0	0	0	0	0	0	0
Verrucosispora_maris	0	2.56	1.47	0	0	0	0	0	0	0	0	0	0	0	0	0	0	1.15	0	0	0	0	0	0	0	0	0	0	0	0	0	0	0	0	0	0	0	0	0	0.207093	0.17794	0	0	0	0	0	0	0	0
Verrucomicrobium_spinosum	0	0	0	0	0	0	0	0	0	0	0	0	0	0	2.19	0	0	0	0	0	0	0	0	0	0	0	0	0	0	0	0	0	0	0	0	0	0	0	0	0	0	0	0	0	0	0	0	0	0
Veillonella_sp._oral_taxon_158	0	0	0	0	0	0	0	0	0	0	0	0	0	0	0	0	0	0	0	0	0	0	0	0	0	0	0	0	7.86	0	0	0	0	0	0	0	0	0	0	0	0	0	0	0	0	0	0	0	0
Veillonella_sp._6_1_27	0	0	0	0	0	0	0	0	0	0	0	0	0	0	0	0	0	0	0	0	0	0	0	0	0	0	0	0	0	0	0	5.31	0	0	0	0	0	0	0	0	0	0	0	0	0	0	0	0	0
Veillonella_sp._3_1_44	0	0	0	0	0	0	0	0	0	0	0	0	0	0	0	0	0	0	0	0	0	0	0	0	0	0	0	0	0	0	0	5.31	0	0	0	0	0	0	0	0	0	0	0	0	0	0	0	0	0
Veillonella_parvula	0	0	0	0	0	0	4.1	0	0	0	0	0	0	0	0	0	0	0	0	0	0	0	0	0	0	0	0	0	0	0	0	5.31	0	0	0	0	0	0	0	0	0	0	0	0	0.378781	0	0	0	0
Veillonella_dispar	0	0	0	0	0	0	0	0	0	0	0	0	0	0	0	0	0	0	0	0	0	0	0	0	0	0	0	0	0	0	0	0	5.01	0	0	0	0	0	0	0	0	0	0	0	0	0	0	0	0
Veillonella_atypica	0	0	0	0	0	0	0	0	0	0	0	0	0	0	4.72	0	0	0	0	0	0	0	0	0	0	0	0	0	0	0	6.19	0	0	0	0	0	0	0	0	0	0	0	0	0	0	0	0	0	0
Variovorax_paradoxus	0	2.11	0	0	0	0	0	0	0	0	2.04	1.55	0	0	0	1.95	0	0	0	0	0	0	0	0	0	0	0	0	0	0	0	0	0	0	0	0	0	0	0	0.17069	0	0	0	0	0	0	0	0	0.262778
Tsukamurella_paurometabola	0	0.98	0	0	0	0	2.6	0	0	0	0	0	0	0	0	0	0	0	0	0	0	0	0	0	0	0	0	0	0	0	0	0	0	0	0	0	0	0	0	0.0792778	0	0	0	0	0.240203	0	0	0	0
Truepera_radiovictrix	0	0	0	3.76	0	0	0	0	0	0	0	0	0	0	0	0	0	0	0	0	0	0	0	0	0	0	0	0	0	0	0	0	0	0	0	0	0	0	0	0	0	0.454282	0	0	0	0	0	0	0
Treponema_brennaborense	0	0	0	0	0	0	0	0	0	0	0	4.98	0	0	0	0	0	0	0	0	0	0	0	0	0	0	0	0	0	0	0	0	0	0	0	0	0	0	0	0	0	0	0	0	0	0	0	0	0
Tolumonas_auensis	0	0	0	0	0	0	0	0	0	0	0	0	0	0	0	0	0	0	0	1.63	0	0	0	0	0	0	0	0	0	0	0	0	0	0	0	0	0	0	0	0	0	0	0	0	0	0	0	0	0
Thiomonas_intermedia	0	0	0	4.69	0	0	0	0	0	0	0	0	0	0	0	0	0	0	0	0	0	0	0	0	0	0	0	0	0	0	0	0	0	0	0	0	0	0	0	0	0	0.566644	0	0	0	0	0	0	0
Thiomonas_arsenitoxydans	0	0	0	4.69	0	0	0	0	0	0	0	0	0	0	0	0	0	0	0	0	0	0	0	0	0	0	0	0	0	0	0	0	0	0	0	0	0	0	0	0	0	0.566644	0	0	0	0	0	0	0
Thermomonospora_curvata	0	3.81	0	0	0	0	2.64	0	0	0	0	2.65	0	0	0	0	0	0	0	0	0	0	0	0	0	0	0	0	0	0	0	0	0	0	0	0	0	0	0	0.308213	0	0	0	0	0.243898	0	0	0	0
Thermodesulfobacterium_geofontis	0	0	0	0	0	0	0	0	0	0	0	1.24	0	0	0	0	0	0	0	0	0	0	0	0	0	0	0	0	0	0	0	0	0	0	0	0	0	0	0	0	0	0	0	0	0	0	0	0	0
Thermaerobacter_subterraneus	0	0	0	0	0	0	4.06	0	0	0	0	0	0	0	0	0	0	0	0	0	0	0	0	0	0	0	0	0	0	0	0	0	0	0	0	0	0	0	0	0	0	0	0	0	0.375085	0	0	0	0
Thermaerobacter_marianensis	4.45	6.53	0	0	0	0	0	0	0	0	0	5.99	0	0	0	2.6	0	0	0	0	0	0	0	0	0	0	0	0	0	0	0	0	0	0	0	0	0	0	0.669092	0.528249	0	0	0	0	0	0	0	0	0
Thauera_sp._MZ1T	0	0	0	0	0	0	3.11	0	0	0	0	3.79	0	0	0	1.91	0	0	2.58	0	0	0	0	0	0	0	0	0	0	0	0	0	0	0	0	0	0	0	0	0	0	0	0	0	0.287319	0	0	0	0
Tannerella_forsythia	0	0	0	0	0	0	0	0	0	0	0	0	0	0	0	4.73	0	0	0	0	0	0	0	0	0	0	0	0	0	0	0	0	0	0	0	0	0	0	0	0	0	0	0	0	0	0	0	0	0
Synechococcus_sp._WH_8109	0	0	0	0	0	0	0	0	0	0	0	0	0	0	0	0	0	0	0	0	0	0	0	0	0	0	0	0	0	0	0	0	2.78	0	0	0	0	0	0	0	0	0	0	0	0	0	0	0	0
Synechococcus_sp._WH_8102	0	0	0	0	0	0	0	0	0	0	0	4.99	0	0	0	3.75	0	0	0	0	0	0	0	0	0	0	0	0	0	0	0	0	0	0	0	0	0	0	0	0	0	0	0	0	0	0	0	0	0
Synechococcus_sp._WH_5701	0	4.78	0	0	0	0	0	0	0	0	0	0	0	0	0	0	0	0	0	0	0	0	0	0	0	0	0	0	0	0	0	0	0	0	0	0	0	0	0	0.386681	0	0	0	0	0	0	0	0	0
Symbiobacterium_thermophilum	0	2.57	0	0	0	0	0	3.29	0	0	0	0	0	0	0	0	0	0	0	0	0	0	0	0	0	0	0	0	0	0	0	0	0	0	0	0	0	0	0	0.207902	0	0	0	0	0	0.496904	0	0	0
Sutterella_wadsworthensis	0	0	0	0	0	0	0	0	6.96	5.69	9.74	10.91	8.15	0	11.73	11.06	6.33	0	0	0	0	0	0	0	0	7.95	0	0	0	7.11	9.64	0	7.52	0	0	0	0	0	0	0	0	0	0	0	0	0	1.66348	1.07458	1.25464
Sulfurimonas_denitrificans	0	3.2	0	0	0	0	0	0	0	0	0	0	0	0	0	0	0	0	0	0	0	0	0	0	0	0	0	0	0	0	0	0	0	0	0	0	0	0	0	0.258866	0	0	0	0	0	0	0	0	0
Subdoligranulum_variabile	3.03	7.24	6.74	3.47	8.34	5.63	7.56	6.06	5.01	5.14	0	6.6	5.87	4.97	5.42	4.02	4.41	3.46	7.89	0	0	0	0	0	0	0	0	0	0	0	5.5	0	0	0	7.37	0	0	0	0.455584	0.585685	0.815862	0.419244	1.23653	0.950163	0.698435	0.91527	1.19742	0.970709	0
Streptomyces_viridochromogenes	0	0	0	0	0	0	0	0	0	0	2.01	0	0	0	0	0	0	0	0	0	0	0	0	0	0	0	0	0	0	0	0	0	0	0	0	0	0	0	0	0	0	0	0	0	0	0	0	0	0.258914
Streptomyces_violaceusniger	0	1.79	1.45	0	0	0	0	0	0	0	0	0	0	0	0	0	0	0	0	0	0	0	0	0	0	0	0	0	0	0	0	0	0	0	0	0	0	0	0	0.144803	0.175519	0	0	0	0	0	0	0	0
Streptomyces_sviceus	1.97	0	0	0	0	0	0	0	0	0	0	0	0	0	0	0	0	0	0	0	0	0	0	0	0	0	0	0	0	0	0	0	0	0	0	0	0	0	0.296205	0	0	0	0	0	0	0	0	0	0
Streptomyces_sp._SirexAAE	1.97	4.21	1.45	0	0	0	0	0	0	0	0	2.61	0	0	0	0	0	0	0	0	0	0	0	0	0	0	0	0	0	0	0	0	0	0	0	0	0	0	0.296205	0.340571	0.175519	0	0	0	0	0	0	0	0
Streptomyces_sp._e14	0	1.8	0	0	0	0	0	0	0	0	0	0	0	0	0	0	0	0	0	0	0	0	0	0	0	0	0	0	0	0	0	0	0	0	0	0	0	0	0	0.145612	0	0	0	0	0	0	0	0	0
Streptomyces_sp._C	0	0	0	0	0	0	1.82	0	0	0	0	0	0	0	0	0	0	0	0	0	0	0	0	0	0	0	0	0	0	0	0	0	0	0	0	0	0	0	0	0	0	0	0	0	0.168142	0	0	0	0
Streptomyces_sp._AA4	0	0	1.46	0	0	0	0	0	0	0	0	0	0	0	0	0	0	0	0	0	0	0	0	0	0	0	0	0	0	0	0	0	0	0	4.78	0	0	0	0	0	0.17673	0	0	0	0	0	0	0	0
Streptomyces_pristinaespiralis	0	2.74	0	0	0	0	0	0	0	0	0	0	0	0	0	0	0	0	0	0	0	0	0	0	0	0	0	0	0	0	0	0	0	0	0	0	0	0	0	0.221654	0	0	0	0	0	0	0	0	0
Streptomyces_pratensis	0	3.94	0	0	0	0	0	0	0	0	0	2.61	0	0	0	0	0	0	0	0	0	0	0	0	0	0	0	0	0	0	0	0	0	0	0	0	0	0	0	0.318729	0	0	0	0	0	0	0	0	0
Streptomyces_lividans	0	0	0	0	0	0	1.81	0	0	0	2.01	0	0	0	0	0	0	0	0	0	0	0	0	0	0	0	0	0	0	0	0	0	0	0	0	0	0	0	0	0	0	0	0	0	0.167218	0	0	0	0.258914
Streptomyces_hygroscopicus	0	0	0	0	0	0	0	0	0	0	2.03	0	0	0	0	0	0	0	0	0	0	0	0	0	0	0	0	0	0	0	0	0	0	0	0	0	0	0	0	0	0	0	0	0	0	0	0	0	0.26149
Streptomyces_himastatinicus	0	0	0	0	0	0	0	0	0	0	0	1.82	0	0	0	0	0	0	0	0	0	0	0	0	0	0	0	0	0	0	0	0	0	0	0	0	0	0	0	0	0	0	0	0	0	0	0	0	0
Streptomyces_griseus	2.77	3.89	0	0	0	0	0	0	0	0	0	3.48	0	0	0	0	0	0	0	0	0	0	0	0	0	0	0	0	0	0	0	0	0	0	0	0	0	0	0.416491	0.314684	0	0	0	0	0	0	0	0	0
Streptomyces_ghanaensis	0	0	0	0	0	0	0	0	0	0	2.02	0	0	0	0	0	0	0	0	0	0	0	0	0	0	0	0	0	0	0	0	0	0	0	0	0	0	0	0	0	0	0	0	0	0	0	0	0	0.260202
Streptomyces_coelicolor	0	0	0	0	0	0	1.79	0	0	0	1.99	0	0	0	0	0	0	0	0	0	0	0	0	0	0	0	0	0	0	0	0	0	0	0	0	0	0	0	0	0	0	0	0	0	0.16537	0	0	0	0.256338
Streptomyces_clavuligerus	0	0	0	0	0	0	0	0	0	0	0	2.71	0	0	0	0	0	0	0	0	0	0	0	0	0	0	0	0	0	0	0	0	0	0	0	0	0	0	0	0	0	0	0	0	0	0	0	0	0
Streptomyces_bingchenggensis	0	0	0	0	0	0	0	0	0	0	0	1.83	0	0	0	0	0	0	0	0	0	0	0	0	0	0	0	0	0	0	0	0	0	0	0	0	0	0	0	0	0	0	0	0	0	0	0	0	0
Streptomyces_avermitilis	0	4.21	0	0	0	0	0	0	0	0	0	2.61	0	0	0	0	0	0	0	0	0	0	0	0	0	0	0	0	0	0	0	0	0	0	0	0	0	0	0	0.340571	0	0	0	0	0	0	0	0	0
Streptococcus_vestibularis	4.46	4.89	5.08	0	0	0	3.48	4.91	0	0	4.62	0	0	0	0	0	0	2.56	0	7.28	0	0	0	0	0	0	0	0	0	0	0	0	0	0	0	0	0	0	0.670596	0.39558	0.614923	0	0	0	0.321502	0.74158	0	0	0.595115
Streptococcus_thermophilus	7.42	8.42	3.09	0	0	0	4.7	11.4	0	0	8.74	0	0	0	0	0	0	4.93	4.73	10.85	0	0	0	5.88	0	0	0	0	0	0	0	0	0	0	0	0	0	0	1.11566	0.681142	0.374038	0	0	0	0.434212	1.72179	0	0	1.12582
Streptococcus_suis	0	0	5.3	0	0	0	0	0	0	0	0	0	0	0	0	0	0	0	0	0	0	0	0	0	0	0	0	0	0	0	0	0	0	0	0	0	0	0	0	0	0.641553	0	0	0	0	0	0	0	0
Streptococcus_sp._oral_taxon_071	0	4.59	0	0	0	0	0	0	0	0	0	0	0	0	0	0	0	0	0	0	0	0	0	0	0	0	0	0	0	0	0	0	0	0	0	0	0	0	0	0.371311	0	0	0	0	0	0	0	0	0
Streptococcus_sp._M334	0	0	0	0	0	0	4.07	0	0	0	0	0	0	0	0	0	0	0	0	0	0	0	0	0	0	0	0	0	0	0	0	0	0	0	0	0	1.32	0	0	0	0	0	0	0	0.376009	0	0	0	0
Streptococcus_sp._C150	2.17	0	5.27	0	5.17	0	4.05	0	0	0	0	0	0	0	0	0	0	0	3.78	5.3	0	0	0	0	0	0	0	0	0	0	0	0	0	0	0	0	0	0	0.326277	0	0.637922	0	0.766528	0	0.374162	0	0	0	0
Streptococcus_sp._2_1_36FAA	0	0	0	0	5.18	4.2	0	0	0	0	0	0	0	0	0	0	0	0	0	0	0	0	0	0	0	0	0	0	0	0	0	0	0	0	0	0	0	0	0	0	0	0	0.76801	0.708825	0	0	0	0	0
Streptococcus_salivarius	3.52	5.96	6.05	0	6.47	0	6.73	5.81	0	0	6.58	6	0	0	5.65	0	4.38	5.78	8.02	9.77	0	0	0	0	0	0	0	0	0	0	0	0	0	0	0	0	0	0	0.52926	0.482138	0.732339	0	0.959272	0	0.621755	0.877511	0	0	0.847589
Streptococcus_pyogenes	2.63	0	0	0	0	0	0	0	0	0	0	0	0	0	0	0	0	0	0	0	0	0	0	0	0	0	0	0	0	0	0	0	0	0	0	0	0	0	0.395441	0	0	0	0	0	0	0	0	0	0
Streptococcus_pseudopneumoniae	0	0	0	0	0	0	0	0	0	0	0	0	0	0	0	0	0	0	0	0	0	0	0	0	0	0	0	0	0	0	0	0	0	0	0	0	1.31	0	0	0	0	0	0	0	0	0	0	0	0
Streptococcus_pneumoniae	0	0	5.23	0	0	0	0	0	0	0	0	0	0	0	0	0	0	0	0	0	0	0	0	0	0	0	0	0	0	0	0	0	0	0	0	0	5.85	0	0	0	0.63308	0	0	0	0	0	0	0	0
Streptococcus_parasanguinis	0	6.19	0	0	0	0	0	0	0	0	4.59	4.99	0	0	0	0	0	4.44	3.23	5.9	0	0	0	0	0	0	0	0	0	0	0	0	0	0	0	0	0	0	0	0.500744	0	0	0	0	0	0	0	0	0.591251
Streptococcus_oralis	0	5.56	5.27	0	3.3	0	0	0	0	0	0	0	0	0	0	0	0	0	0	0	0	0	0	0	0	0	0	0	0	0	0	0	0	0	0	0	0	0	0	0.44978	0.637922	0	0.489273	0	0	0	0	0	0
Streptococcus_mutans	0	0	0	0	0	5.14	0	0	0	0	0	0	0	0	0	0	0	0	0	0	0	0	0	0	0	0	0	0	0	0	0	0	0	0	0	0	0	0	0	0	0	0	0	0.867467	0	0	0	0	0
Streptococcus_mitis	3.53	0	3.34	0	3.3	0	0	0	0	0	0	0	0	0	0	0	0	3.08	0	0	0	0	0	0	0	0	0	0	0	0	5.17	0	0	0	0	0	6.43	0	0.530763	0	0.4043	0	0.489273	0	0	0	0	0	0
Streptococcus_infantis	4.16	0	0	0	0	0	0	4.75	0	0	0	5.07	0	0	0	0	0	0	0	8.07	0	0	0	0	0	0	0	0	0	0	0	0	0	0	0	0	6.06	0	0.625489	0	0	0	0	0	0	0.717414	0	0	0
Streptococcus_infantarius	0	0	0	0	0	0	0	0	0	0	0	0	0	0	0	0	0	0	0	0	0	0	0	0	0	0	0	0	0	0	0	0	0	0	0	0	0	9.25	0	0	0	0	0	0	0	0	0	0	0
Streptococcus_equinus	4.47	0	0	0	0	0	0	0	0	0	0	0	0	0	0	0	0	0	0	0	0	0	0	0	0	0	0	0	0	0	0	0	0	0	0	0	0	0	0.6721	0	0	0	0	0	0	0	0	0	0
Streptococcus_australis	0	4.56	0	0	0	0	0	0	0	0	0	4.99	0	0	0	0	0	0	0	5.94	0	0	0	0	0	0	0	0	0	0	0	0	0	0	0	0	0	0	0	0.368884	0	0	0	0	0	0	0	0	0
Streptococcus_anginosus	0	0	6.82	0	0	0	0	0	5.95	0	0	0	0	0	0	0	0	0	0	0	0	0	0	0	0	0	0	0	0	0	0	0	0	0	0	0	0	0	0	0	0.825546	0	0	0	0	0	1.42208	0	0
Stigmatella_aurantiaca	0	0	0	0	0	0	3.94	0	0	0	0	0	0	0	0	0	0	0	0	0	0	0	0	0	0	0	0	0	0	0	0	0	0	0	0	0	0	0	0	0	0	0	0	0	0.363999	0	0	0	0
Stenotrophomonas_sp._SKA14	0	0	0	1.18	0	0	0.94	0	0	0	0	0	0	0	0	0	0	0	0	0	0	0	0	0	0	0	0	0	0	0	0	0	0	0	0	0	0	0	0	0	0	0.142567	0	0	0.0868424	0	0	0	0
Stenotrophomonas_maltophilia	0	2.02	0	2.26	0	0	1.91	0	0	0	0	0	0	0	0	0	0	0	0	0	0	0	0	0	0	0	0	0	0	0	0	0	0	0	0	0	0	0	0	0.163409	0	0.273052	0	0	0.176456	0	0	0	0
Staphylococcus_hominis	0	0	0	0	0	0	0	0	0	0	5.63	0	0	0	0	0	0	0	0	0	0	0	0	0	0	0	0	0	0	0	0	0	0	0	0	0	0	0	0	0	0	0	0	0	0	0	0	0	0.725216
Spirochaeta_thermophila	0	0	0	0	0	0	0	0	4.94	0	0	0	0	0	2.14	2.84	0	0	0	0	0	0	0	0	0	0	0	0	0	0	0	0	0	0	0	0	0	0	0	0	0	0	0	0	0	0	1.18069	0	0
Sphingopyxis_alaskensis	0	3.65	0	0	0	0	0	0	0	0	0	0	0	0	0	0	0	0	0	0	0	0	0	0	0	0	0	0	0	0	0	0	0	0	0	0	0	0	0	0.295269	0	0	0	0	0	0	0	0	0
Sphingobium_sp._SYK6	0	4.61	0	0	0	0	0	0	0	0	0	0	0	0	0	0	0	0	0	0	0	0	0	0	0	0	0	0	0	0	0	0	0	0	0	0	0	0	0	0.372929	0	0	0	0	0	0	0	0	0
Sphingobium_chlorophenolicum	0	0	0	0	1.76	0	0	0	0	0	0	0	0	0	0	0	0	0	0	0	0	0	0	0	0	0	0	0	0	0	0	0	0	0	0	0	0	0	0	0	0	0	0.260946	0	0	0	0	0	0
Sphaerobacter_thermophilus	2.99	0	0	0	0	0	0	0	0	0	0	0	0	0	0	0	0	0	0	0	0	0	0	0	0	0	0	0	0	0	0	0	2.8	0	0	0	0	0	0.44957	0	0	0	0	0	0	0	0	0	0
Sorangium_cellulosum	0	0	0	0	0	0	0	0	0	0	0	0	0	6.45	0	4.69	0	0	0	0	0	0	0	0	0	0	0	0	0	0	0	0	0	0	0	0	0	0	0	0	0	0	0	0	0	0	0	0	0
Solobacterium_moorei	0	0	6.32	0	0	0	0	0	0	0	0	0	0	0	0	0	0	0	0	0	0	0	0	0	0	0	0	0	0	0	0	0	0	0	0	0	0	0	0	0	0.765022	0	0	0	0	0	0	0	0
Sinorhizobium_meliloti	0	0	4.64	0	0	0	3.25	0	0	0	0	0	0	0	0	0	0	0	0	0	0	0	0	0	0	0	0	0	0	0	0	0	0	0	0	0	0	0	0	0	0.561662	0	0	0	0.300253	0	0	0	0
Sinorhizobium_medicae	0	0	0	0	0	0	0	0	0	0	0	0	0	0	2.51	0	0	0	0	0	0	0	0	0	0	0	0	0	0	0	0	0	0	0	0	0	0	0	0	0	0	0	0	0	0	0	0	0	0
Sinorhizobium_fredii	0	0	3.69	0	0	0	0	0	0	0	0	0	0	0	0	0	0	0	0	0	0	0	0	0	0	0	0	0	0	0	0	0	0	0	0	0	0	0	0	0	0.446666	0	0	0	0	0	0	0	0
Silicibacter_sp._TrichCH4B	0	0.97	0	0	0	0	0	0	0	0	0	0	0	0	0	0	0	0	0	0	0	0	0	0	0	0	0	0	0	0	0	0	0	0	0	0	0	0	0	0.0784688	0	0	0	0	0	0	0	0	0
Siccibacter_turicensis	0	3.66	0	0	0	0	0	0	0	0	0	0	0	0	0	0	0	0	0	2.51	0	0	0	0	0	0	0	0	0	0	0	0	0	0	0	0	0	0	0	0.296078	0	0	0	0	0	0	0	0	0
Shuttleworthia_satelles	0	0	0	0	0	0	0	0	0	0	0	0	0	0	0	3.24	0	0	0	7.27	0	0	0	0	0	0	0	0	0	0	0	0	0	0	0	0	0	0	0	0	0	0	0	0	0	0	0	0	0
Shigella_sonnei	0.77	0.55	0	5.53	0	0	0	0	0	0	3.95	0	0	0	3.1	3.44	0	0	1.89	11.82	0	0	0	0	0	0	0	0	1.6	0	0.57	2.07	0	0	0	0	0	0	0.115776	0.0444926	0	0.668133	0	0	0	0	0	0	0.508811
Shigella_flexneri	2.02	2.14	0	7.39	0	0	2.84	0	0	0	7.05	0	0	0	5.66	6.11	0	0	4.29	14.59	0	0	0	0	0	0	0	0	3.99	0	2.17	3.67	0	0	0	0	0	0	0.303723	0.173117	0	0.892857	0	0	0.262375	0	0	0	0.908131
Shigella_dysenteriae	0.88	0.72	3.55	5.73	0	0	0.38	0	0	0	4.79	0	0	0	4.24	4.56	0	0	2.77	12.9	0	0	0	0	0	0	0	0	2.51	0	1.08	2.45	0	0	3.44	0	0	0	0.132315	0.0582449	0.42972	0.692297	0	0	0.0351065	0	0	0	0.617014
Shigella_boydii	1.51	0.88	0	6.34	0	0	0.8	0	0	0	5.63	0	0	0	4.77	4.5	0	0	2.55	12.94	0	0	0	0	0	0	0	0	2.33	0	1.06	3.04	0	0	0	0	0	0	0.22704	0.0711882	0	0.765997	0	0	0.0739085	0	0	0	0.725216
Shewanella_sp._MR4	0	0	0	0	0	0	2.26	0	0	0	3.61	0	0	0	0	0	0	0	0	0	0	0	0	0	0	0	0	0	0	0	0	0	0	0	0	0	0	0	0	0	0	0	0	0	0.208791	0	0	0	0.465014
Shewanella_loihica	0	0	0	1.16	0	0	0	0	0	0	0	0	0	0	0	0	0	0	0	0	0	0	0	0	0	0	0	0	0	0	0	0	0	0	0	0	0	0	0	0	0	0.140151	0	0	0	0	0	0	0
Serratia_sp._AS13	0	0	0	0	0	0	0	0	0	0	0	0	0	0	0	0	0	0	0	1.1	0	0	0	0	0	0	0	0	0	0	0	0	0	0	0	0	0	0	0	0	0	0	0	0	0	0	0	0	0
Serratia_sp._AS12	0	0	0	0	0	0	0	0	0	0	0	0	0	0	0	0	0	0	0	1.1	0	0	0	0	0	0	0	0	0	0	0	0	0	0	0	0	0	0	0	0	0	0	0	0	0	0	0	0	0
Serratia_proteamaculans	0	0	0	0	0	0	0	0	0	0	0	0	0	0	0	0	0	0	0	1.77	0	0	0	0	0	0	0	0	0	0	0	0	0	0	0	0	0	0	0	0	0	0	0	0	0	0	0	0	0
Serratia_plymuthica	0	0	0	0	0	0	0	0	0	0	0	0	0	0	0	0	0	0	0	1.84	0	4.16	0	0	0	0	0	0	0	0	0	0	0	0	0	0	0	0	0	0	0	0	0	0	0	0	0	0	0
Selenomonas_sputigena	0	0	0	0	0	0	0	0	0	0	0	5.08	0	0	0	3.84	0	0	0	0	0	0	0	0	0	0	0	0	0	0	0	0	0	0	0	0	0	0	0	0	0	0	0	0	0	0	0	0	0
Selenomonas_noxia	0	0	4.36	0	0	0	0	0	0	0	0	0	0	0	0	0	0	0	0	0	0	0	0	0	0	0	0	0	0	0	0	0	0	0	0	0	0	0	0	0	0.527768	0	0	0	0	0	0	0	0
Salmonella_enterica	0	0	0	3.88	0	0	0	0	0	0	3.9	0	0	0	0	0	0	0	0	10.77	0	0	0	0	0	0	0	0	0	0	0	0	0	0	0	0	0	0	0	0	0	0.46878	0	0	0	0	0	0	0.50237
Salmonella_bongori	0	0	0	0.27	0	0	0	0	0	0	0	0	0	0	0	0	0	0	0	4.79	0	0	0	0	0	0	0	0	0	0	0	0	0	0	0	0	0	0	0	0	0	0.0326213	0	0	0	0	0	0	0
Sagittula_stellata	0	0	0	4.09	0	0	0	0	0	0	0	0	0	0	0	0	0	0	0	7.24	0	0	0	0	0	0	0	0	0	0	0	0	0	0	0	0	0	0	0	0	0	0.494152	0	0	0	0	0	0	0
Saccharopolyspora_erythraea	0	0	0	0	0	0	0	0	0	0	0	2.63	0	0	0	0	0	0	0	0	0	0	0	0	0	0	0	0	0	0	0	0	0	0	0	0	0	0	0	0	0	0	0	0	0	0	0	0	0
Ruminococcus_torques	7.51	10.74	8.62	6.43	8.8	11.06	9.78	7.34	8.26	9.69	3.73	8.18	6.6	6.14	5.18	0	7.78	8.11	8.02	10.35	5.88	0	0	0	0	0	0	0	0	0	5.39	0	3.15	0	0	0	0	0	1.12919	0.86882	1.04343	0.77687	1.30473	1.86657	0.903531	1.10859	1.97419	1.82999	0.480472
Ruminococcus_sp._SR15	6.17	4.75	7	7.39	7.89	7.98	9.44	7.77	7.7	4.87	0	0	6.01	0	6.39	4.89	11.32	4.13	8.17	10.44	0	0	0	7.03	0	0	0	0	5.99	0	0	0	6.11	0	0	0	0	0	0.927708	0.384254	0.847335	0.892857	1.16981	1.34677	0.87212	1.17354	1.84034	0.919718	0
Ruminococcus_sp._5_1_39BFAA	6.47	6.19	9.88	8.69	9.44	12.44	10.98	8.07	9.91	8.62	5.65	6.63	5.9	0	7.49	4.79	12.19	14.33	10.13	14.24	0	0	0	6.92	0	0	0	0	0	0	6.77	0	0	0	0	0	0	0	0.972815	0.500744	1.19595	1.04992	1.39962	2.09947	1.01439	1.21885	2.36855	1.62792	0.727793
Ruminococcus_lactaris	6.05	7.9	0	0	0	0	11.68	7.06	9.69	10.87	5.64	7.35	5.89	0	8.37	6.73	4.42	0	10.81	7.32	0	0	0	0	0	0	0	0	0	0	6.18	0	0	0	0	0	7.66	0	0.909665	0.639076	0	0	0	0	1.07906	1.0663	2.31597	2.05284	0.726505
Ruminococcus_gnavus	0	0	0	6.69	0	3.69	0	0	0	0	0	0	0	0	0	0	7.14	8.06	0	0	0	0	0	0	0	0	0	0	0	0	0	0	0	0	0	0	0	0	0	0	0	0.808283	0	0.622753	0	0	0	0	0
Ruminococcus_flavefaciens	0	0	0	0	0	0	4.05	0	0	0	0	0	0	0	4.67	0	0	0	0	0	0	0	0	0	0	0	0	0	0	0	5.15	0	0	0	0	0	0	0	0	0	0	0	0	0	0.374162	0	0	0	0
Ruminococcus_champanellensis	0	5.62	0	0	0	0	0	0	0	0	0	0	0	0	4.74	4.8	0	0	0	0	0	0	0	0	0	0	0	0	0	0	0	0	0	0	0	0	0	0	0	0.454634	0	0	0	0	0	0	0	0	0
Ruminococcus_bromii	6.31	12.21	0	5.96	7.04	0	13.15	11.96	11.42	13.51	6.88	12.95	7.13	8.38	0	7.8	0	0	5.03	0	0	0	8.06	13.68	0	0	9.27	8.9	10.11	9.72	0	8.7	0	0	0	0	9.65	0	0.948758	0.987736	0	0.720085	1.04378	0	1.21487	1.80637	2.72945	2.55142	0.886232
Ruminococcus_albus	0	4.64	0	0	0	0	4.11	0	0	5.74	0	0	0	0	4.73	0	0	0	0	0	0	0	0	0	0	0	0	0	0	0	0	0	0	0	0	0	0	0	0	0.375356	0	0	0	0	0.379705	0	0	1.08402	0
Ruminococcaceae_bacterium_D16	5.97	10.57	7.47	5.71	5.54	4.24	6.9	5.76	5.04	3.81	5.64	9.82	0	0	5.83	7.32	2.35	1.82	4.99	0	7.86	0	0	0	0	0	5.86	0	0	0	0	0	0	0	0	0	0	0	0.897636	0.855067	0.904227	0.68988	0.821386	0.715576	0.637461	0.869959	1.20459	0.719533	0.726505
Ruegeria_lacuscaerulensis	0	0	0	0	0	0	0	0	0	0	0	0	0	0	0	0	2.59	0	0	0	0	0	0	0	0	0	0	0	0	0	0	0	0	0	0	0	0	0	0	0	0	0	0	0	0	0	0	0	0
Rubrivivax_benzoatilyticus	0	1.01	0	0	0	0	0	0	0	0	0	0	0	0	0	0	0	0	0	0	0	0	0	0	0	0	0	0	0	0	0	0	0	0	0	0	0	0	0	0.0817046	0	0	0	0	0	0	0	0	0
Roseovarius_sp._TM1035	4.4	0	0	0	0	0	0	0	0	0	0	0	0	0	0	0	0	0	0	0	0	0	0	0	0	0	0	0	0	0	0	0	0	0	0	0	0	0	0.661575	0	0	0	0	0	0	0	0	0	0
Roseobacter_litoralis	0	0	0	0	0	0	0	0	0	0	0	0	0	0	0	0	0	0	0	0	0	5.31	0	0	0	0	0	0	0	0	0	0	0	0	0	0	0	0	0	0	0	0	0	0	0	0	0	0	0
Roseobacter_denitrificans	0	0	0	0	0	0	0	0	0	0	0	0	0	0	0	0	0	0	0	0	0	5.3	0	0	0	0	0	0	0	0	0	0	0	0	0	0	0	0	0	0	0	0	0	0	0	0	0	0	0
Roseburia_inulinivorans	0	4.63	5.32	0	11.55	0	6.04	8.91	8	7.04	8.43	5.07	0	0	4.73	0	0	0	4.78	11.02	0	0	0	7.5	0	0	0	0	0	0	5.2	6.87	0	0	0	0	8.08	0	0	0.374547	0.643974	0	1.71246	0	0.558009	1.34572	1.91205	1.32953	1.08589
Roseburia_intestinalis	6.8	6.2	0	10.09	9.02	12.18	4.12	6.64	10.87	9.32	7.23	6.07	0	0	5.72	0	5.41	0	13.71	11.67	0	0	0	8.51	0	0	0	0	0	0	7.2	0	0	0	10	0	8.69	0	1.02243	0.501553	0	1.21907	1.33735	2.05559	0.380629	1.00287	2.59799	1.76012	0.931317
Roseburia_hominis	6.46	6.76	9.87	9	7.78	0	8.88	8.44	6.01	4.76	6.63	6.63	10.68	9.12	9.37	5.75	5.97	4.98	7.32	13.64	0	0	0	7.5	0	0	8.43	0	0	0	7.98	0	0	0	0	0	0	0	0.971312	0.546855	1.19474	1.08738	1.1535	0	0.820384	1.27473	1.43642	0.898944	0.854029
Robiginitalea_biformata	0	0	0	6.07	0	0	0	0	0	0	0	0	0	0	0	0	0	0	0	0	0	0	0	0	0	0	0	0	0	0	0	0	0	0	0	0	0	0	0	0	0	0.733375	0	0	0	0	0	0	0
Rhodothermus_marinus	0	0	2.22	0	0	0	0	0	0	0	0	0	0	0	0	0	0	0	0	0	0	0	0	0	0	0	0	0	0	0	0	0	0	0	5.8	0	0	0	0	0	0.268726	0	0	0	0	0	0	0	0
Rhodospirillum_centenum	0	4.59	0	0	1.75	0	0	0	0	0	0	0	0	0	0	0	0	0	0	0	0	0	0	0	0	0	0	0	0	0	0	0	0	0	0	0	0	0	0	0.371311	0	0	0.259463	0	0	0	0	0	0
Rhodopseudomonas_palustris	0	2.56	0	0	0	0	1.68	0	0	0	0	0	0	0	0	0	0	0	0	0	0	0	0	0	0	0	0	0	0	0	0	0	0	0	0	0	0	0	0	0.207093	0	0	0	0	0.155208	0	0	0	0
Rhodoferax_ferrireducens	0	0	0	0	2.99	0	0	0	0	0	0	0	0	0	0	0	0	0	0	0	0	0	0	0	0	0	0	0	0	0	0	0	0	0	0	0	0	0	0	0	0	0	0.443311	0	0	0	0	0	0
Rhodococcus_opacus	0	4.54	0	0	0	0	0	4.7	0	0	0	3.78	0	0	0	0	0	0	4.94	0	0	0	0	0	0	0	0	0	0	0	0	0	0	0	0	0	0	0	0	0.367266	0	0	0	0	0	0.709863	0	0	0
Rhodococcus_jostii	0	3.61	0	0	0	0	0	0	0	0	0	0	0	0	0	0	0	0	0	0	0	0	0	0	0	0	0	0	0	0	0	0	0	0	0	0	0	0	0	0.292033	0	0	0	0	0	0	0	0	0
Rhodococcus_equi	0	0	2.16	0	0	0	0	0	0	0	0	0	0	0	0	0	0	0	0	0	0	0	0	0	0	0	0	0	0	0	0	0	0	0	5.73	0	0	0	0	0	0.261463	0	0	0	0	0	0	0	0
Rhodobacter_capsulatus	0	3.59	0	0	0	0	0	0	0	0	0	0	0	0	0	0	0	0	0	0	0	0	0	0	0	0	0	0	0	0	0	0	0	0	0	0	0	0	0	0.290415	0	0	0	0	0	0	0	0	0
Rhodobacterales_bacterium_Y4I	0	0	0	0	0	0	0	0	0	0	0	0	0	0	0	0	0	0	0	0	0	0	0	0	0	0	0	0	0	0	3.61	0	0	0	0	0	0	0	0	0	0	0	0	0	0	0	0	0	0
Rhodobacterales_bacterium_HTCC2255	0	0	0	0	0	0	0	0	0	0	0	0	0	0	0	0	0	0	0	0	0	5.33	0	0	0	0	0	0	0	0	0	0	0	0	0	0	0	0	0	0	0	0	0	0	0	0	0	0	0
Rhodobacteraceae_bacterium_HTCC2150	0	0	0	0	0	0	0	0	0	0	0	0	0	0	0	0	0	0	0	0	0	5.32	0	0	0	0	0	0	0	0	0	0	0	0	0	0	0	0	0	0	0	0	0	0	0	0	0	0	0
Rhodobacteraceae_bacterium_HTCC2083	0	0	0	0	0	0	0	0	0	0	0	0	0	0	0	0	0	0	0	0	0	4.28	0	0	0	0	0	0	0	0	0	0	0	0	0	0	0	0	0	0	0	0	0	0	0	0	0	0	0
Rhizobium_leguminosarum	0	0	0	0	1.69	0	0	0	0	0	0	0	0	0	0	0	0	0	0	0	0	0	0	0	0	0	0	0	0	0	0	0	0	0	0	0	0	0	0	0	0	0	0.250567	0	0	0	0	0	0
Rheinheimera_sp._A13L	0	0	0	0	0	0	0	0	0	0	0	0	0	0	0	0	0	0	0	1.66	0	0	0	0	0	0	0	0	0	0	0	0	0	0	0	0	0	0	0	0	0	0	0	0	0	0	0	0	0
Ramlibacter_tataouinensis	0	0	0	0	0	0	0	0	0	0	2.06	1.57	0	0	0	0	0	0	0	0	0	0	0	0	0	0	0	0	0	0	0	0	0	0	0	0	0	0	0	0	0	0	0	0	0	0	0	0	0.265354
Ralstonia_sp._5_7_47FAA	0	0	0	0	0	0	0	0	0	0	0	1.56	0	0	0	0	0	0	0	0	0	0	0	0	0	0	0	0	5.81	0	6.43	5.81	5.35	0	0	0	0	0	0	0	0	0	0	0	0	0	0	0	0
Ralstonia_solanacearum	0	1	0	0	0	0	0	0	0	0	0	5.26	0	0	0	0	0	0	0	0	0	0	0	0	0	0	0	0	0	0	6.7	0	6.5	0	0	0	0	0	0	0.0808957	0	0	0	0	0	0	0	0	0
Ralstonia_pickettii	0	0	0	0	0	0	0	0	0	0	0	0	0	0	0	3.23	0	0	0	0	0	0	0	0	0	0	0	0	7.79	0	7.27	5.81	5.67	0	0	0	0	0	0	0	0	0	0	0	0	0	0	0	0
Pseudoxanthomonas_suwonensis	0	3.1	0	1.17	0	0	0.93	0	0	0	0	1.56	0	0	0	0	0	0	0	0	0	0	0	0	0	0	0	0	0	0	0	0	0	0	0	0	0	0	0	0.250777	0	0.141359	0	0	0.0859186	0	0	0	0
Pseudoxanthomonas_spadix	0	3.1	0	0	0	0	0	0	0	0	0	0	0	0	0	0	0	0	0	0	0	0	0	0	0	0	0	0	0	0	0	0	0	0	0	0	0	0	0	0.250777	0	0	0	0	0	0	0	0	0
Pseudonocardia_dioxanivorans	0	0	0	0	0	0	0	0	0	0	0	0	0	0	0	0	0	0	3.71	0	0	0	0	0	0	0	0	0	0	0	0	0	0	0	0	0	0	0	0	0	0	0	0	0	0	0	0	0	0
Pseudomonas_syringae_group_genomosp._3	0	0	0	0	0	0	0	0	0	0	0	0	0	0	0	0	0	0	0	0	0	0	0	0	0	0	0	0	0	0	0	0	4.94	0	0	0	0	7.38	0	0	0	0	0	0	0	0	0	0	0
Pseudomonas_syringae	0	0	0	0	0	0	0	0	0	0	0	0	0	0	0	0	0	0	0	0	0	0	0	0	0	0	0	0	0	0	0	5.08	4.94	0	0	0	0	7.38	0	0	0	0	0	0	0	0	0	0	0
Pseudomonas_stutzeri	0	2.55	0	0	0	0	0	0	0	0	0	0	0	0	0	0	0	0	0	0	4.78	0	0	0	0	0	0	0	5.82	0	0	0	5.93	0	0	0	0	0	0	0.206284	0	0	0	0	0	0	0	0	0
Pseudomonas_savastanoi	0	0	0	0	0	0	0	0	0	0	0	0	0	0	0	0	0	0	0	0	0	0	0	0	0	0	0	0	0	0	0	6.36	0	0	0	0	0	0	0	0	0	0	0	0	0	0	0	0	0
Pseudomonas_putida	0	0	0	0	0	0	0	0	0	0	0	0	0	0	0	0	0	0	0	0	5.18	0	7.72	0	0	0	0	0	0	0	0	0	0	0	0	0	0	0	0	0	0	0	0	0	0	0	0	0	0
Pseudomonas_protegens	0	1.39	0	0	0	0	0	0	0	0	0	0	0	0	3.71	0	0	0	0	0	3.29	0	0	0	0	0	0	0	5.8	0	3.25	3.58	3.08	0	0	0	0	0	0	0.112445	0	0	0	0	0	0	0	0	0
Pseudomonas_mendocina	0	0	0	4.67	0	0	0	0	0	0	0	0	0	0	0	0	0	0	0	1.24	3.29	0	0	5.86	0	0	0	0	0	0	0	0	0	0	0	0	0	0	0	0	0	0.564228	0	0	0	0	0	0	0
Pseudomonas_fulva	0	0	0	0	0	0	0	0	0	0	0	0	0	0	0	0	0	0	0	1.23	3.29	0	0	0	0	0	0	0	0	0	0	0	4.95	0	0	0	0	0	0	0	0	0	0	0	0	0	0	0	0
Pseudomonas_fluorescens	0	1.38	0	0	0	0	0	0	0	0	0	0	0	0	3.72	0	0	0	0	0	4.78	7.11	7.72	5.85	0	7.93	8.36	8.98	7.38	0	5.71	8.81	8.54	0	8.31	6.93	0	0	0	0.111636	0	0	0	0	0	0	0	0	0
Pseudomonas_entomophila	0	0	0	0	0	0	0	0	0	0	0	0	0	0	0	0	0	0	0	0	3.28	0	0	0	0	0	0	0	0	0	0	0	0	0	0	0	0	0	0	0	0	0	0	0	0	0	0	0	0
Pseudomonas_brassicacearum	0	1.43	0	0	0	0	0	0	0	0	0	0	0	0	0	0	0	0	0	0	3.36	0	0	0	0	0	0	0	0	0	3.32	7.28	4.45	0	0	7.01	0	0	0	0.115681	0	0	0	0	0	0	0	0	0
Pseudomonas_amygdali	0	0	0	0	0	0	0	0	0	0	0	0	0	0	0	0	0	0	0	0	0	0	0	0	0	0	0	0	0	0	0	5.92	0	0	0	0	0	7.38	0	0	0	0	0	0	0	0	0	0	0
Pseudomonas_aeruginosa	0	3.81	0	0	0	0	0	0	0	0	0	0	0	0	0	0	0	0	0	0	5.97	0	0	0	0	0	0	0	0	0	0	0	0	0	0	0	0	0	0	0.308213	0	0	0	0	0	0	0	0	0
Pseudogulbenkiania_sp._NH8B	0	0	0	0	0	0	0	0	0	0	0	0	0	0	0	0	0	0	0	0	3.33	0	0	0	0	0	0	0	0	0	0	0	0	0	0	0	0	0	0	0	0	0	0	0	0	0	0	0	0
Pseudogulbenkiania_ferrooxidans	0	0	0	0	0	0	0	0	0	0	0	0	0	0	0	0	0	0	0	0	3.33	0	0	0	0	0	0	0	0	0	0	0	0	0	0	0	0	0	0	0	0	0	0	0	0	0	0	0	0
Pseudoflavonifractor_capillosus	5.7	10.11	8.2	5.7	6.66	4.24	7.42	6.92	6.01	0	6.95	8.6	0	6.55	5.7	6.33	0	5.09	4.53	7.33	0	0	0	0	0	0	5.86	0	0	0	0	0	0	0	0	0	0	0	0.85704	0.817855	0.992592	0.688672	0.987442	0.715576	0.685501	1.04516	1.43642	0	0.895249
Providencia_alcalifaciens	0	0	0	0	0	0	0	0	0	0	0	0	0	0	0	0	0	0	0	0.97	0	0	0	0	0	0	0	0	0	0	0	0	0	0	0	0	0	0	0	0	0	0	0	0	0	0	0	0	0
Prosthecochloris_aestuarii	0	0	0	0	0	0	0	0	0	0	0	4.12	0	0	0	0	0	0	0	0	0	0	0	0	0	0	0	0	0	0	0	0	0	0	0	0	0	0	0	0	0	0	0	0	0	0	0	0	0
Propionibacterium_sp._CC003HC2	0	0	0	0	0	0	0	0	0	0	0	0	0	0	0	0	0	0	0	0	5.59	0	0	0	2.22	0	0	0	0	0	0	2.5	0	0	0	0	0	0	0	0	0	0	0	0	0	0	0	0	0
Propionibacterium_sp._434HC2	0	0	0	0	0	0	1.45	0	0	0	0	0	0	0	0	0	0	0	0	0	0	0	0	0	2.22	0	0	0	0	0	0	1.97	0	0	0	0	0	0	0	0	0	0	0	0	0.133959	0	0	0	0
Propionibacterium_sp._409HC1	0	0	0	0	0	0	0	0	0	0	0	0	0	0	0	0	0	0	0	0	5.6	0	0	0	2.23	0	0	0	0	0	0	2.51	0	0	0	0	0	0	0	0	0	0	0	0	0	0	0	0	0
Propionibacterium_acnes	0	8.23	8.83	11.74	8.73	5.73	10.51	7.02	9.53	6.68	8.16	9.51	0	0	6.64	8.01	5.92	4.93	8.59	9.86	9.17	0	0	9.32	9.53	0	0	0	6.82	0	0	8.77	5.95	0	8.35	0	6.05	0	0	0.665771	1.06885	1.41842	1.29435	0.96704	0.970972	1.06026	2.27772	1.26154	1.05111
Prevotella_veroralis	0	0	0	5.64	0	0	0	0	0	0	0	0	0	0	0	4.72	0	0	0	0	0	0	0	0	0	0	0	0	0	0	0	0	0	0	0	0	0	0	0	0	0	0.681423	0	0	0	0	0	0	0
Prevotella_timonensis	0	0	4.3	0	0	0	0	0	0	0	0	0	0	0	0	0	0	0	0	0	0	0	0	0	0	0	0	0	0	0	0	0	0	0	0	0	0	0	0	0	0.520505	0	0	0	0	0	0	0	0
Prevotella_sp._oral_taxon_472	0	1.54	0	0	0	0	0	1.19	0	0	0	0	0	0	0	0	0	0	0	0	0	0	0	0	0	0	0	0	0	0	0	0	0	0	0	0	0	0	0	0.124579	0	0	0	0	0	0.179731	0	0	0
Prevotella_sp._oral_taxon_317	0	0	0	0	0	0	0	0	0	0	0	0	0	0	0	0	0	0	4.71	0	0	0	0	0	0	0	0	0	5.81	0	0	0	0	0	0	0	0	0	0	0	0	0	0	0	0	0	0	0	0
Prevotella_ruminicola	0	0	0	0	0	0	0	3.79	0	4.71	0	0	0	0	0	0	0	0	0	0	0	0	0	0	0	0	0	0	0	0	0	0	0	0	0	0	0	0	0	0	0	0	0	0	0	0.572421	0	0.889502	0
Prevotella_oralis	0	0	0	0	0	3.27	0	0	0	0	0	0	0	0	0	0	0	0	0	0	0	0	0	0	0	0	0	0	0	0	0	0	0	0	0	0	0	0	0	0	0	0	0	0.551871	0	0	0	0	0
Prevotella_multisaccharivorax	0	0	0	5.65	0	0	0	0	0	0	0	0	0	0	0	0	0	0	0	0	0	0	0	0	0	0	0	0	0	0	0	0	0	0	0	0	0	0	0	0	0	0.682631	0	0	0	0	0	0	0
Prevotella_multiformis	0	0	0	4.67	0	0	0	0	0	0	0	0	0	0	2.55	4.16	0	0	0	0	0	0	0	0	0	0	0	0	0	0	0	0	0	0	0	0	0	0	0	0	0	0.564228	0	0	0	0	0	0	0
Prevotella_melaninogenica	0	4.58	0	0	0	0	0	1.83	0	0	0	0	0	0	0	0	0	0	0	0	0	0	0	0	0	0	0	0	0	0	0	0	0	0	0	0	0	0	0	0.370502	0	0	0	0	0	0.276393	0	0	0
Prevotella_disiens	0	0	5.32	0	0	0	0	0	0	0	0	0	0	0	0	0	0	0	0	0	0	0	0	0	0	0	0	0	0	0	0	0	0	0	0	0	0	0	0	0	0.643974	0	0	0	0	0	0	0	0
Prevotella_denticola	0	0	0	5.24	2.99	0	0	0	0	0	0	0	0	0	5.14	5.91	0	0	0	0	0	0	0	0	0	0	0	0	0	0	0	0	0	0	0	0	0	0	0	0	0	0.633095	0.443311	0	0	0	0	0	0
Prevotella_dentalis	0	0	0	3.72	0	0	0	0	0	4.7	0	0	0	0	0	4.71	0	0	0	0	0	0	0	0	0	0	0	0	0	0	0	0	0	0	0	0	0	0	0	0	0	0.449449	0	0	0	0	0	0.887613	0
Prevotella_copri	10.07	0	5.27	0	15.32	5.72	0	0	14.01	14.39	12.87	8.15	0	0	12.8	10.99	13.98	0	0	0	16.38	0	7.75	0	10.96	9.52	14.4	13.4	9.12	0	12.64	10.5	14.11	0	0	11.76	0	0	1.5141	0	0.637922	0	2.27141	0.965352	0	0	3.34847	2.71761	1.65782
Prevotella_buccalis	0	0	4.31	0	0	0	0	0	0	0	0	0	0	0	0	0	0	0	0	0	0	0	0	0	0	0	0	0	0	0	0	0	0	0	0	0	0	0	0	0	0.521716	0	0	0	0	0	0	0	0
Prevotella_buccae	0	0	0	0	0	0	0	0	0	0	0	0	0	0	0	0	0	0	0	0	7.25	0	0	0	0	0	6.82	0	0	7.12	0	6.83	0	0	8.36	0	0	0	0	0	0	0	0	0	0	0	0	0	0
Prevotella_bergensis	0	0	0	0	0	4.19	0	0	0	0	0	0	0	0	4.67	0	0	0	0	0	0	0	0	0	0	0	0	0	0	0	0	0	0	0	0	0	0	0	0	0	0	0	0	0.707137	0	0	0	0	0
Porphyromonas_uenonis	0	0	0	0	0	0	0	0	0	0	4.08	0	0	0	0	0	0	0	0	0	0	0	0	0	0	0	0	0	0	0	0	0	0	0	0	0	0	0	0	0	0	0	0	0	0	0	0	0	0.525556
Porphyromonas_asaccharolytica	0	0	0	0	0	0	0	0	0	0	5.03	0	0	0	0	0	0	0	0	0	0	0	0	0	0	0	0	0	0	0	0	0	0	0	0	0	0	0	0	0	0	0	0	0	0	0	0	0	0.647929
Polymorphum_gilvum	0	6.49	0	0	1.71	0	0	0	0	0	0	0	0	0	0	0	0	0	0	0	0	0	0	0	0	0	0	0	0	0	0	0	0	0	0	0	0	0	0	0.525013	0	0	0.253532	0	0	0	0	0	0
Polaromonas_sp._JS666	0	0	0	0	0	0	0	0	0	0	2.04	0	0	0	0	0	0	0	0	0	0	0	0	0	0	0	0	0	0	0	0	0	0	0	0	0	0	0	0	0	0	0	0	0	0	0	0	0	0.262778
Plautia_stali_symbiont	0	0	0	0	0	0	0	0	0	0	0	0	0	0	0	0	0	0	0	0.88	0	0	0	0	0	0	0	0	0	0	0	0	0	0	0	0	0	0	0	0	0	0	0	0	0	0	0	0	0
Phenylobacterium_zucineum	0	1	0	0	0	0	0	0	0	0	0	0	0	0	0	0	0	0	0	0	0	0	0	0	0	0	0	0	0	0	0	0	0	0	0	0	0	0	0	0.0808957	0	0	0	0	0	0	0	0	0
Phaeobacter_inhibens	0	0	0	0	0	0	0	0	0	0	0	3.48	0	0	0	0	0	0	0	0	0	0	0	0	0	0	0	0	0	0	3.6	0	0	0	0	0	0	0	0	0	0	0	0	0	0	0	0	0	0
Phaeobacter_gallaeciensis	0	0	0	0	0	0	0	0	0	0	0	0	0	0	0	0	0	0	0	0	0	0	0	0	0	0	0	0	0	0	3.6	0	0	0	0	0	0	0	0	0	0	0	0	0	0	0	0	0	0
Peptostreptococcus_anaerobius	0	0	0	0	0	5.77	0	0	0	0	0	0	0	0	0	0	0	0	0	0	0	0	0	0	0	0	0	0	0	0	0	0	0	0	0	0	0	0	0	0	0	0	0	0.97379	0	0	0	0	0
Peptoniphilus_sp._oral_taxon_836	0	0	0	0	0	6.86	0	0	0	0	0	0	0	0	0	0	0	0	0	0	0	0	0	0	0	0	0	0	0	0	0	0	0	0	0	0	0	0	0	0	0	0	0	1.15775	0	0	0	0	0
Peptoniphilus_sp._oral_taxon_375	0	0	0	0	0	4.27	0	0	0	0	0	0	0	0	0	0	0	0	0	0	0	0	0	0	0	0	0	0	0	0	0	0	0	0	0	0	0	0	0	0	0	0	0	0.720639	0	0	0	0	0
Peptoniphilus_lacrimalis	4.53	0	0	0	0	5.54	0	0	0	0	0	0	0	0	0	0	0	0	0	0	0	0	0	0	0	0	0	0	0	0	0	0	0	0	0	0	0	0	0.681121	0	0	0	0	0.934974	0	0	0	0	0
Peptoniphilus_harei	6.02	6.15	5.29	0	0	0	0	0	0	0	0	0	0	0	0	0	0	0	0	0	0	0	0	0	0	0	0	0	0	0	0	0	0	0	0	0	0	0	0.905154	0.497508	0.640343	0	0	0	0	0	0	0	0
Peptoniphilus_duerdenii	0	4.62	5.31	0	0	0	0	0	0	0	5.63	0	0	0	0	0	0	0	0	0	0	0	0	0	0	0	0	0	0	0	0	0	0	0	0	0	0	0	0	0.373738	0.642764	0	0	0	0	0	0	0	0.725216
Pelagibaca_bermudensis	0	0	0	4.12	0	0	0	0	0	0	0	0	0	0	0	0	0	0	0	0	0	0	0	0	0	0	0	0	0	0	0	0	0	0	0	0	0	0	0	0	0	0.497777	0	0	0	0	0	0	0
Pectobacterium_wasabiae	0	0	0	0	0	0	0	0	0	0	0	0	0	0	0	0	0	0	0	1.34	0	0	0	0	0	0	0	0	0	0	0	0	0	0	0	0	0	0	0	0	0	0	0	0	0	0	0	0	0
Parvimonas_sp._oral_taxon_110	0	0	0	0	0	0	0	0	0	0	0	0	0	0	0	0	0	0	4.25	0	0	0	0	0	0	0	0	0	0	0	0	0	0	0	0	0	0	0	0	0	0	0	0	0	0	0	0	0	0
Parvimonas_micra	0	0	0	0	0	0	0	0	0	0	0	5.08	0	0	0	0	0	0	3.84	0	0	0	0	0	0	0	0	0	0	0	0	0	0	0	0	0	0	0	0	0	0	0	0	0	0	0	0	0	0
Parvibaculum_lavamentivorans	0	0	0	0	1.74	0	0	0	0	0	0	0	0	0	0	0	0	0	0	0	0	0	0	0	0	0	0	0	0	0	0	0	0	0	0	0	0	0	0	0	0	0	0.25798	0	0	0	0	0	0
Parasutterella_excrementihominis	4.48	7.14	0	0	9.28	8.89	10.48	10.03	0	3.78	7.18	6.81	0	0	3.75	6.87	0	0	5.31	0	0	0	0	4.92	0	0	0	0	0	0	0	0	0	0	0	0	0	0	0.673603	0.577595	0	0	1.3759	1.50035	0.968201	1.51488	0	0.713868	0.924876
Parascardovia_denticolens	0	0	5.17	0	0	0	0	0	0	0	0	0	0	0	0	0	0	0	0	0	0	0	0	0	0	0	0	0	0	0	0	0	0	0	0	0	0	0	0	0	0.625817	0	0	0	0	0	0	0	0
Paraprevotella_xylaniphila	0	0	0	0	0	0	8.59	8.4	0	0	0	0	8.15	0	4.68	0	4.78	8.62	4.74	11.08	0	8.13	0	0	0	0	0	0	7.4	0	5.16	0	0	0	7.35	0	0	0	0	0	0	0	0	0	0.793592	1.26869	0	0	0
Paracoccus_denitrificans	0	2.74	0	0	0	0	0	0	0	0	0	0	0	0	0	0	0	0	0	0	0	0	0	0	0	0	0	0	0	0	0	0	0	0	0	0	0	0	0	0.221654	0	0	0	0	0	0	0	0	0
Parabacteroides_sp._D13	8.26	10.2	0	3.23	9.14	1.97	9	0	0	5.13	8.88	9.75	4.98	7.1	7.19	7.8	5.05	0	7.53	0	6.26	0	0	0	0	0	0	0	4.87	0	2.78	0	5.63	0	0	0	3.58	0	1.24196	0.825136	0	0.390247	1.35514	0.332473	0.83147	0	0	0.96882	1.14386
Parabacteroides_sp._2_1_7	7.97	10.1	0	3.22	10.43	4.42	8.99	3.81	0	3.54	10.28	11.27	4.97	5.53	6.65	8.43	4.48	0	7.69	0	6.25	7.14	0	0	0	0	0	0	6.83	0	3.79	0	5.29	0	0	0	3.58	0	1.19835	0.817046	0	0.389039	1.5464	0.745954	0.830546	0.575442	0	0.668543	1.3242
Parabacteroides_sp._20_3	8.65	10.92	0	3.22	8.26	1.97	7.84	0	0	5.76	7.9	8.65	4.97	5.53	8.66	9.52	6.9	0	8.72	0	0	0	0	0	0	0	0	0	4.87	0	4.97	0	8.19	0	0	0	3.58	0	1.3006	0.883381	0	0.389039	1.22467	0.332473	0.724303	0	0	1.0878	1.01762
Parabacteroides_merdae	0	8.01	12.28	13.37	0	0	12.29	4.83	5.98	9.32	10.23	12.16	0	0	10.75	12.11	4.4	0	11.09	0	0	0	0	0	0	0	0	0	0	0	5.17	0	6.95	0	0	0	0	0	0	0.647974	1.48647	1.61536	0	0	1.13542	0.729497	1.42925	1.76012	1.31776
Parabacteroides_distasonis	8.05	10.22	0	3.22	9.08	1.97	8.84	0	0	3.54	8.79	9.87	4.32	5.53	6.67	8.11	4.86	0	8.15	0	6.25	0	0	0	0	0	0	0	0	0	3.79	0	5.29	0	0	0	3.58	0	1.21038	0.826754	0	0.389039	1.34624	0.332473	0.816689	0	0	0.668543	1.13227
Pantoea_sp._At9b	0	0	0	0	0	0	0	0	0	0	0	0	0	0	0	0	0	0	0	0.94	0	0	0	0	0	0	0	0	0	0	0	0	0	0	0	0	0	0	0	0	0	0	0	0	0	0	0	0	0
Pantoea_sp._aB	0	0	0	0	0	0	0	0	0	0	0	0	0	0	0	0	0	0	0	0.92	0	0	0	0	0	0	0	0	0	0	0	0	0	0	0	0	0	0	0	0	0	0	0	0	0	0	0	0	0
Pantoea_ananatis	0	0	0	0	0	0	0	0	0	0	0	0	0	0	0	0	0	0	0	1.78	0	0	0	0	0	0	0	0	0	0	0	0	0	0	0	0	0	0	0	0	0	0	0	0	0	0	0	0	0
Paenibacillus_sp._JDR2	0	0	0	0	0	0	0	0	0	0	0	0	0	0	0	0	0	1.18	0	0	0	0	0	0	0	0	0	0	0	0	0	0	0	0	0	0	0	0	0	0	0	0	0	0	0	0	0	0	0
Paenibacillus_mucilaginosus	0	1.43	0	0	0	0	0	0	0	0	0	0	0	0	0	0	0	1.18	0	0	0	0	0	0	0	0	0	0	0	0	0	0	0	0	0	0	0	0	0	0.115681	0	0	0	0	0	0	0	0	0
Oxalobacter_formigenes	0	0	0	0	0	0	7.31	0	0	0	0	0	0	0	0	0	0	0	0	0	0	0	0	0	0	0	0	0	0	0	0	0	0	0	0	0	0	0	0	0	0	0	0	0	0.675339	0	0	0	0
Oscillibacter_valericigenes	0	9.56	5.08	0	5.23	0	5.07	4.8	0	0	0	8.21	0	0	5.71	3.84	0	0	0	0	0	0	0	0	0	0	0	0	0	0	0	0	0	0	0	0	0	0	0	0.773363	0.614923	0	0.775424	0	0.468395	0.724966	0	0	0
Opitutus_terrae	0	2.51	0	0	0	0	0	0	0	0	0	0	0	0	0	0	0	0	0	0	0	0	0	0	0	0	0	0	0	0	0	0	0	0	0	0	0	0	0	0.203048	0	0	0	0	0	0	0	0	0
Oligotropha_carboxidovorans	0	0	0	0	0	0	0	0	0	0	0	0	0	0	0	4.71	0	0	0	0	0	0	0	0	0	0	0	0	0	0	0	0	4.55	0	0	0	0	0	0	0	0	0	0	0	0	0	0	0	0
Odoribacter_splanchnicus	7.42	6.88	9.96	12.12	10.36	9.59	10.01	8.29	0	8.76	8.59	7.33	0	8.09	8.89	10.6	8.65	8.71	9.22	0	7.83	0	0	6.88	7.98	0	0	0	9.52	0	8.94	6.83	6.95	0	0	0	7.63	0	1.11566	0.556562	1.20564	1.46433	1.53602	1.61848	0.92478	1.25208	0	1.65436	1.1065
Ochrobactrum_anthropi	0	0	2.32	0	0	0	0	0	0	0	0	0	0	0	0	0	0	0	0	0	0	0	0	0	0	0	0	0	0	0	0	0	0	0	0	0	0	0	0	0	0.280831	0	0	0	0	0	0	0	0
Oceanithermus_profundus	0	1.02	0	0	0	0	0	0	0	0	0	0	0	0	0	0	0	0	0	0	0	0	0	0	0	0	0	0	0	0	0	0	0	0	0	0	0	0	0	0.0825136	0	0	0	0	0	0	0	0	0
Oceanimonas_sp._GK1	0	3.36	0	1.16	0	0	0	0	0	0	0	0	0	0	0	0	0	0	0	0	0	0	0	0	0	0	0	0	0	0	0	0	0	0	0	0	0	0	0	0.271809	0	0.140151	0	0	0	0	0	0	0
Oceanicola_batsensis	0	0	0	0	0	0	0	0	0	0	2	0	0	0	0	0	0	0	0	0	0	0	0	0	0	0	0	0	0	0	0	0	0	0	0	0	0	0	0	0	0	0	0	0	0	0	0	0	0.257626
Nocardiopsis_dassonvillei	0	0	0	0	0	0	0	0	0	0	0	1.95	0	0	0	0	0	0	0	0	0	0	0	0	0	0	0	0	0	0	0	0	0	0	0	0	0	0	0	0	0	0	0	0	0	0	0	0	0
Nocardioidaceae_bacterium_Broad1	0	0	0	0	0	0	0	0	0	0	0	5.04	0	0	0	0	0	0	0	0	0	0	0	0	0	0	0	0	0	0	0	0	0	0	0	0	0	0	0	0	0	0	0	0	0	0	0	0	0
Nocardia_cyriacigeorgica	0	5.51	0	4.09	0	0	0	0	0	0	0	0	0	0	0	0	0	0	0	0	0	0	0	0	0	0	0	0	0	0	0	0	0	0	0	0	0	0	0	0.445735	0	0.494152	0	0	0	0	0	0	0
Niastella_koreensis	0	0	0	0	0	0	0	0	0	0	0	0	0	0	0	0	4.93	0	0	0	0	0	0	0	0	0	0	0	0	0	0	0	0	0	0	0	0	0	0	0	0	0	0	0	0	0	0	0	0
Neptuniibacter_caesariensis	0	0	0	1.18	0	0	0	0	0	0	0	0	0	0	0	0	0	0	0	0	0	0	0	0	0	0	0	0	0	0	0	0	0	0	0	0	0	0	0	0	0	0.142567	0	0	0	0	0	0	0
Neisseria_sp._oral_taxon_014	0	0	0	0	0	0	0	0	0	0	0	0	0	0	3.73	0	0	0	0	0	0	0	0	0	0	0	0	0	0	0	0	0	0	0	0	0	0	0	0	0	0	0	0	0	0	0	0	0	0
Neisseria_sicca	0	0.98	0	0	0	0	0	0	0	0	0	0	0	0	0	0	0	0	0	0	0	0	0	0	0	0	0	0	0	0	0	0	0	0	0	0	0	0	0	0.0792778	0	0	0	0	0	0	0	0	0
Neisseria_mucosa	0	0	0	0	0	0	0	0	0	0	0	0	0	0	3.78	0	0	0	0	0	0	0	0	0	0	0	0	0	5.78	0	0	0	0	0	0	0	0	0	0	0	0	0	0	0	0	0	0	0	0
Neisseria_meningitidis	0	0	0	0	0	0	3.13	0	0	0	0	0	0	0	0	0	0	0	0	0	0	0	0	0	0	0	0	0	0	0	0	0	0	0	0	0	0	0	0	0	0	0	0	0	0.289167	0	0	0	0
Neisseria_flavescens	0	0	0	0	0	0	2.29	0	0	0	0	0	0	0	0	0	0	0	0	0	0	0	0	0	0	0	0	0	0	0	0	0	0	0	0	0	0	0	0	0	0	0	0	0	0.211563	0	0	0	0
Neisseria_bacilliformis	0	0	0	0	1.72	0	0	0	0	0	0	0	0	0	0	0	0	0	0	0	0	0	0	0	0	0	0	0	0	0	0	0	0	0	0	0	0	0	0	0	0	0	0.255015	0	0	0	0	0	0
Nakamurella_multipartita	0	0	0	0	0	0	0	0	0	0	0	3.99	0	0	0	0	0	0	4.97	0	0	0	0	0	0	0	0	0	0	0	0	0	0	0	0	0	0	0	0	0	0	0	0	0	0	0	0	0	0
Myxococcus_xanthus	0	0	0	4	0	0	0	0	0	0	0	0	0	0	0	0	0	0	0	0	0	0	0	0	0	0	0	0	0	0	0	0	0	0	0	0	0	0	0	0	0	0.483279	0	0	0	0	0	0	0
Myxococcus_fulvus	0	0	0	0	0	0	0	0	0	0	3.54	0	0	0	0	0	0	0	0	0	0	0	0	0	0	0	0	0	0	0	0	0	0	0	0	0	0	0	0	0	0	0	0	0	0	0	0	0	0.455998
Mycobacterium_kansasii	0	0	0	0	0	0	0	0	0	0	0	0	0	0	2.53	0	0	0	0	0	0	0	0	0	0	0	0	0	0	0	0	0	0	0	0	0	0	0	0	0	0	0	0	0	0	0	0	0	0
Mycobacterium_gilvum	2.77	0	0	0	0	0	0	0	0	0	0	0	0	0	0	0	0	0	0	0	0	0	0	0	0	0	0	0	0	0	0	0	0	0	0	0	0	0	0.416491	0	0	0	0	0	0	0	0	0	0
Mycobacterium_colombiense	0	0	0	0	0	0	0	0	0	0	0	0	0	0	2.54	4.7	0	0	0	0	0	0	0	0	0	0	0	0	0	0	0	0	0	0	0	0	0	0	0	0	0	0	0	0	0	0	0	0	0
Moorella_thermoacetica	0	0	0	0	0	0	0	0	0	0	2.1	0	0	0	0	0	0	0	0	0	0	0	0	0	0	0	0	0	0	0	0	0	0	0	0	0	0	0	0	0	0	0	0	0	0	0	0	0	0.270507
Mitsuokella_multacida	0	0	0	0	0	0	0	0	0	0	0	0	0	0	0	0	9.23	0	0	0	0	0	0	0	0	0	0	0	0	0	0	0	10.24	0	0	0	0	0	0	0	0	0	0	0	0	0	0	0	0
Micromonospora_sp._L5	0	2.55	0	0	0	0	0	0	0	0	0	0	0	0	0	0	0	1.15	0	0	0	0	0	0	0	0	0	0	0	0	0	0	0	0	0	0	0	0	0	0.206284	0	0	0	0	0	0	0	0	0
Micromonospora_sp._ATCC_39149	0	0	1.53	0	0	0	0	0	0	0	0	0	0	0	0	0	0	0	0	0	0	0	0	0	0	0	0	0	0	0	0	0	0	0	4.88	0	0	0	0	0	0.185203	0	0	0	0	0	0	0	0
Micromonospora_aurantiaca	0	2.55	1.47	0	0	0	0	0	0	0	0	0	0	0	0	0	0	1.15	0	0	0	0	0	0	0	0	0	0	0	0	0	0	0	0	0	0	0	0	0	0.206284	0.17794	0	0	0	0	0	0	0	0
Microcoleus_vaginatus	0	0	0	3.68	0	0	0	0	0	0	0	0	0	0	0	0	0	0	0	0	0	0	0	0	0	0	0	0	0	0	0	0	0	0	0	0	0	0	0	0	0	0.444616	0	0	0	0	0	0	0
Micrococcus_luteus	0	4.23	0	0	0	0	0	0	0	0	0	0	0	0	0	0	0	0	0	0	0	0	0	0	0	0	0	0	0	0	0	8.41	0	0	0	0	0	0	0	0.342189	0	0	0	0	0	0	0	0	0
Methylosinus_trichosporium	0	3.63	0	0	0	0	0	0	0	0	0	1.56	0	0	0	0	0	0	0	0	0	0	0	0	0	0	0	0	0	0	0	0	0	0	0	0	0	0	0	0.293651	0	0	0	0	0	0	0	0	0
Methylobacterium_nodulans	0	0	0	0	1.72	0	0	0	0	0	0	0	0	0	0	0	0	0	0	0	0	0	0	0	0	0	0	0	0	0	0	0	0	0	0	0	0	0	0	0	0	0	0.255015	0	0	0	0	0	0
Methylibium_petroleiphilum	0	0	0	0	0	0	0	0	0	0	0	0	0	0	0	6.28	0	0	0	0	0	0	0	0	0	0	0	0	0	0	0	0	0	0	0	0	0	0	0	0	0	0	0	0	0	0	0	0	0
Methanosphaera_stadtmanae	0	0	0	0	0	0	0	0	0	0	0	0	8.27	0	0	0	0	0	0	0	0	0	0	0	0	0	0	0	0	0	0	0	0	0	0	0	0	0	0	0	0	0	0	0	0	0	0	0	0
Methanobrevibacter_smithii	12	12.69	0	0	8.18	5.6	14.9	10.79	0	0	9.9	8.02	11.27	11.44	8.74	6.15	0	0	0	0	0	0	0	0	0	0	0	0	0	0	0	0	0	0	0	0	0	0	1.80429	1.02657	0	0	1.2128	0.9451	1.37655	1.62966	0	0	1.27525
Mesorhizobium_opportunistum	0	0	0	0	0	0	0	0	0	4.62	0	2.56	0	0	0	0	0	0	0	0	0	0	0	0	0	0	0	0	0	0	0	0	0	0	0	0	0	0	0	0	0	0	0	0	0	0	0	0.872505	0
Mesorhizobium_loti	0	0	0	0	0	0	0	0	0	0	0	2.63	0	0	0	0	0	0	0	0	0	0	0	0	0	0	0	0	0	0	0	0	0	0	0	0	0	0	0	0	0	0	0	0	0	0	0	0	0
Melissococcus_plutonius	0	0	0	0	0	0	0	0	0	0	0	1.38	0	0	0	0	0	0	0	0	0	0	0	0	0	0	0	0	0	0	0	0	0	0	0	0	0	0	0	0	0	0	0	0	0	0	0	0	0
Megasphaera_sp._UPII_1996	0	3.7	0	0	0	0	0	0	0	0	0	0	0	0	0	0	0	0	0	0	0	0	0	0	0	0	0	0	0	0	0	0	0	0	0	0	0	0	0	0.299314	0	0	0	0	0	0	0	0	0
Megasphaera_genomosp._type_1	0	3.7	0	0	0	0	0	0	0	0	0	0	0	0	0	0	0	0	0	0	0	0	0	0	0	0	0	0	0	0	0	0	0	0	0	0	0	0	0	0.299314	0	0	0	0	0	0	0	0	0
Marinobacter_algicola	0	2.49	0	0	0	0	0	0	0	0	0	0	0	0	0	0	0	0	0	0	0	0	0	0	0	0	0	0	0	0	0	0	0	0	0	0	0	0	0	0.20143	0	0	0	0	0	0	0	0	0
Listeria_welshimeri	0	0	0	6.7	0	0	0	0	0	0	0	0	0	0	0	0	0	0	0	0	0	0	0	0	0	0	0	0	0	0	0	0	0	0	0	0	0	0	0	0	0	0.809492	0	0	0	0	0	0	0
Leuconostoc_gelidum	0	0	0	0	0	0	4.08	0	0	0	0	0	0	0	0	0	0	0	0	0	0	0	0	0	0	0	0	0	0	0	0	0	0	0	0	0	0	0	0	0	0	0	0	0	0.376933	0	0	0	0
Leptothrix_cholodnii	0	3.28	0	0	0	0	0	0	0	0	0	0	0	0	0	0	0	0	0	0	0	0	0	0	0	0	0	0	0	0	0	0	0	0	0	0	0	0	0	0.265338	0	0	0	0	0	0	0	0	0
Lactococcus_lactis	0	0	0	0	0	0	0	0	0	0	0	0	0	0	0	0	0	0	0	6.87	0	0	0	0	0	0	0	0	0	0	0	0	0	0	0	0	0	0	0	0	0	0	0	0	0	0	0	0	0
Lactococcus_garvieae	0	0	0	0	5.19	0	0	0	0	0	0	0	0	0	0	0	0	0	0	0	0	0	0	0	0	0	0	0	0	0	0	0	0	0	0	0	0	0	0	0	0	0	0.769493	0	0	0	0	0	0
Lactobacillus_sanfranciscensis	0	0	0	0	0	0	5.6	0	0	0	0	0	0	0	0	0	0	0	0	0	0	0	0	0	0	0	0	0	0	0	0	0	0	0	0	0	0	0	0	0	0	0	0	0	0.517359	0	0	0	0
Lactobacillus_sakei	0	0	0	0	0	0	0	0	0	0	0	0	0	0	0	0	4.38	3.98	0	0	0	0	0	0	0	0	0	0	0	0	0	0	0	0	0	0	0	0	0	0	0	0	0	0	0	0	0	0	0
Lactobacillus_ruminis	0	0	0	0	0	0	0	0	9.96	0	0	0	0	0	5.67	0	0	0	0	0	0	0	0	0	0	0	0	0	0	0	6.73	0	0	0	0	7.98	0	0	0	0	0	0	0	0	0	0	2.3805	0	0
Lactobacillus_paracasei	0	0	0	0	0	0	0	0	0	0	4.67	0	0	0	0	0	0	0	0	0	0	0	0	0	0	0	0	0	0	0	0	0	0	0	0	0	0	0	0	0	0	0	0	0	0	0	0	0	0.601556
Lactobacillus_iners	0	0	0	0	0	0	0	0	0	0	0	0	0	0	0	0	4.45	0	0	0	0	0	0	0	0	0	0	0	0	0	0	0	0	0	0	0	0	0	0	0	0	0	0	0	0	0	0	0	0
Lactobacillus_delbrueckii	0	4.6	0	0	0	0	0	4.75	0	0	0	0	0	0	0	0	0	0	0	0	0	0	0	0	0	0	0	0	0	0	0	0	0	0	0	0	0	0	0	0.37212	0	0	0	0	0	0.717414	0	0	0
Lactobacillus_crispatus	8.94	0	0	0	0	0	0	0	0	0	0	0	0	0	0	0	0	0	0	7.3	0	0	0	0	0	0	0	0	0	0	0	0	0	0	0	0	0	0	1.3442	0	0	0	0	0	0	0	0	0	0
Lactobacillus_casei	0	0	0	0	0	0	0	0	0	0	4.68	0	0	0	0	0	0	0	0	0	0	0	0	0	0	0	0	0	0	0	0	0	0	0	0	0	0	0	0	0	0	0	0	0	0	0	0	0	0.602844
Lactobacillus_brevis	0	4.72	0	0	0	0	0	0	0	0	0	0	0	0	0	0	0	0	0	0	0	0	0	0	0	0	0	0	0	0	0	0	0	0	0	0	0	0	0	0.381828	0	0	0	0	0	0	0	0	0
Lactobacillus_acidophilus	0	0	0	0	0	0	0	0	0	0	0	0	0	0	0	0	0	0	0	10.09	0	0	0	5.89	0	0	0	0	0	0	0	0	0	0	0	0	6.06	0	0	0	0	0	0	0	0	0	0	0	0
Lachnospiraceae_bacterium_9_1_43BFAA	0	0	0	0	0	0	2.69	0	0	0	0	0	0	0	0	0	3.5	0	0	0	0	0	0	0	0	0	0	0	0	0	0	0	0	0	0	0	0	0	0	0	0	0	0	0	0.248517	0	0	0	0
Lachnospiraceae_bacterium_8_1_57FAA	6.76	10.5	8.36	5.92	8.26	10.81	8.77	6.66	4.08	2.91	3.73	6.05	4.92	6.14	2.88	0	7.87	8.03	0	4.79	5.88	0	0	0	0	0	0	0	0	0	0	0	3.14	0	0	0	0	0	1.01642	0.849405	1.01196	0.715252	1.22467	1.82438	0.810222	1.00589	0.975143	0.549565	0.480472
Lachnospiraceae_bacterium_6_1_63FAA	0	0	0	0	0	0	3.19	0	0	0	0	0	0	0	0	0	2.98	0	0	6.35	0	0	0	0	0	0	0	0	0	0	0	0	0	0	0	0	0	0	0	0	0	0	0	0	0.29471	0	0	0	0
Lachnospiraceae_bacterium_5_1_63FAA	4.56	3.2	6.93	0	3.76	5.74	8.45	6.22	7.37	4.81	5.69	5.84	0	0	3.29	0	8.65	6.17	7.66	14.09	0	0	0	0	0	0	0	0	4.39	0	5.66	5.35	0	0	0	0	4.6	0	0.685632	0.258866	0.838861	0	0.557475	0.968727	0.780658	0.939435	1.76147	0.908387	0.732945
Lachnospiraceae_bacterium_5_1_57FAA	0	0	0	4.74	0	0	0	0	0	0	0	0	0	0	0	4.79	4.43	8.43	0	0	0	0	0	0	0	0	0	0	0	0	0	0	0	0	0	0	0	0	0	0	0	0.572685	0	0	0	0	0	0	0
Lachnospiraceae_bacterium_4_1_37FAA	0	0	0	0	0	0	2.69	0	0	0	0	0	0	0	0	0	3.5	0	2.94	0	0	0	0	0	0	0	0	0	0	0	0	0	0	0	0	0	0	0	0	0	0	0	0	0	0.248517	0	0	0	0
Lachnospiraceae_bacterium_3_1_57FAA_CT1	0	0	0	0	0	4.24	3.18	0	0	0	0	0	0	0	4.72	4.78	0	7.93	0	7.33	0	0	0	0	0	0	0	0	0	0	0	0	0	0	0	0	0	0	0	0	0	0	0	0.715576	0.293786	0	0	0	0
Lachnospiraceae_bacterium_3_1_46FAA	6.85	10.88	8.65	5.71	8.69	11.18	8.94	7.27	4.08	2.92	3.73	6.63	4.92	6.14	2.88	0	7.51	7.86	0	6.34	5.88	0	0	0	0	0	0	0	0	0	0	0	3.15	0	0	0	0	0	1.02995	0.880145	1.04706	0.68988	1.28842	1.88682	0.825927	1.09802	0.975143	0.551453	0.480472
Lachnospiraceae_bacterium_2_1_58FAA	0	0	0	6.73	0	5.64	0	0	0	0	0	0	0	0	0	0	6.35	7.83	0	0	0	0	0	0	0	0	0	0	0	0	0	0	0	0	0	0	0	0	0	0	0	0.813116	0	0.951851	0	0	0	0	0
Lachnospiraceae_bacterium_1_4_56FAA	0	0	0	0	0	0	0	0	0	0	0	0	0	0	0	0	5.41	5	0	5.78	0	0	0	0	0	0	0	0	0	0	0	0	0	0	0	0	0	0	0	0	0	0	0	0	0	0	0	0	0
Lachnospiraceae_bacterium_1_1_57FAA	6.8	10.43	8.41	5.97	8.31	10.77	8.78	6.7	4.12	2.95	3.77	6.1	4.96	6.19	2.92	0	7.91	8.05	0	4.83	5.93	0	0	0	0	0	0	0	0	0	0	0	3.19	0	0	0	0	0	1.02243	0.843742	1.01801	0.721293	1.23208	1.81763	0.811145	1.01193	0.984704	0.557119	0.485624
Lachnoclostridium_phytofermentans	0	0	0	0	0	0	4.09	0	0	0	0	0	0	0	0	0	0	0	0	0	0	0	0	0	0	0	0	0	0	0	0	0	0	0	0	0	0	0	0	0	0	0	0	0	0.377857	0	0	0	0
Lachnoanaerobaculum_saburreum	0	0	0	0	0	0	0	0	0	0	0	0	0	0	0	0	2.98	0	0	0	0	0	0	0	0	0	0	0	0	0	0	0	0	0	0	0	0	0	0	0	0	0	0	0	0	0	0	0	0
Labrenzia_alexandrii	0	0	0	0	0	0	0	0	0	0	0	0	0	0	0	0	0	0	2.56	0	0	0	0	0	0	0	0	0	0	0	0	0	0	0	0	0	0	0	0	0	0	0	0	0	0	0	0	0	0
Labrenzia_aggregata	0	0	0	0	0	0	0	0	0	0	0	0	0	0	0	0	0	0	2.56	0	0	0	0	0	0	0	0	0	0	0	0	0	0	0	0	0	0	0	0	0	0	0	0	0	0	0	0	0	0
Kytococcus_sedentarius	0	0	0	0	0	0	0	0	0	0	0	0	0	0	0	0	0	0	0	0	0	0	0	0	0	0	0	0	0	0	0	6.73	0	0	0	0	0	0	0	0	0	0	0	0	0	0	0	0	0
Kocuria_rhizophila	0	1.84	0	0	0	0	0	4.75	0	0	0	0	0	0	0	0	0	0	0	0	0	0	0	0	0	0	0	0	0	0	0	0	0	0	0	0	0	0	0	0.148848	0	0	0	0	0	0.717414	0	0	0
Klebsiella_variicola	0	0	0	0	0	0	0	2.06	0	0	0	0	0	0	0	0	0	0	0	3.65	0	0	0	0	0	0	0	0	0	0	0	0	0	0	0	0	0	0	0	0	0	0	0	0	0	0.311131	0	0	0
Klebsiella_sp._1_1_55	0	0	0	0	0	0	0	2.06	0	0	0	0	0	0	0	0	0	0	0	3.65	0	0	0	0	0	0	0	0	0	0	0	0	0	0	0	0	0	0	0	0	0	0	0	0	0	0.311131	0	0	0
Klebsiella_pneumoniae	0	0	0	0	0	0	0	5.5	0	0	0	0	0	0	0	0	0	0	0	6.35	0	0	0	0	0	0	0	0	0	0	0	0	0	0	0	0	0	0	0	0	0	0	0	0	0	0.83069	0	0	0
Klebsiella_oxytoca	0	0	0	0	0	0	0	0	0	0	0	0	0	0	0	0	0	0	0	3.3	0	0	0	0	0	0	0	0	0	0	0	0	0	0	0	0	0	0	0	0	0	0	0	0	0	0	0	0	0
Kitasatospora_setae	0	0	0	0	0	0	0	0	0	0	0	0	0	0	0	0	0	0	3.75	0	0	0	0	0	0	0	0	0	0	0	0	0	0	0	0	0	0	0	0	0	0	0	0	0	0	0	0	0	0
Kingella_oralis	0	0	0	0	0	0	2.26	0	0	0	0	0	0	0	0	0	0	0	0	0	0	0	0	0	0	0	0	0	0	0	0	0	0	0	0	0	0	0	0	0	0	0	0	0	0.208791	0	0	0	0
Kingella_denitrificans	0	0.97	0	0	0	0	0	0	0	0	0	4.97	0	0	0	0	0	0	0	0	0	0	0	0	0	0	0	0	0	0	0	0	0	0	0	0	0	0	0	0.0784688	0	0	0	0	0	0	0	0	0
Kineococcus_radiotolerans	0	0	0	0	0	0	0	0	0	0	0	0	0	0	0	0	0	0	0	0	0	0	0	0	0	0	0	0	0	0	0	0	2.82	0	0	0	0	0	0	0	0	0	0	0	0	0	0	0	0
Jonquetella_anthropi	0	0	0	0	0	0	0	0	0	0	0	0	0	0	4.73	0	0	0	0	0	0	0	0	0	0	0	0	0	0	0	0	0	0	0	0	0	0	0	0	0	0	0	0	0	0	0	0	0	0
Isoptericola_variabilis	0	0	0	0	0	0	0	0	0	0	0	3.11	0	0	0	0	0	0	2.57	0	0	0	0	0	0	0	0	0	0	0	0	0	0	0	0	0	0	0	0	0	0	0	0	0	0	0	0	0	0
Intestinibacter_bartlettii	0	0	0	8.65	7.49	5.17	7.99	0	8.29	5.71	0	0	0	0	5.67	0	5.94	0	0	0	0	0	0	0	0	0	0	0	7.83	0	7.95	6.84	5.97	0	0	0	0	0	0	0	0	1.04509	1.1105	0.87253	0.738161	0	1.98136	1.07836	0
Hyphomonas_neptunium	0	0	0	0	0	0	0	0	0	0	0	0	0	0	2.55	0	0	0	0	0	0	0	0	0	0	0	0	0	0	0	0	0	0	0	0	0	0	0	0	0	0	0	0	0	0	0	0	0	0
Holdemania_filiformis	0	0	0	5.74	0	0	5.1	0	0	0	0	7.66	0	0	0	0	0	0	0	4.83	0	0	0	0	0	0	0	0	0	0	0	0	0	0	0	0	0	0	0	0	0	0.693505	0	0	0.471166	0	0	0	0
Holdemanella_biformis	0	0	5.34	0	0	0	8.43	0	0	5.75	0	0	0	0	7.69	8.92	8.63	5.97	0	0	0	0	0	0	0	0	0	0	0	0	6.78	0	0	0	0	0	0	0	0	0	0.646395	0	0	0	0.77881	0	0	1.08591	0
Hoeflea_phototrophica	0	0	0	0	0	0	1.63	0	0	0	0	0	0	0	0	0	0	0	0	0	0	0	0	0	0	0	0	0	0	0	0	0	0	0	0	0	0	0	0	0	0	0	0	0	0.150588	0	0	0	0
Herbaspirillum_seropedicae	0	0	0	0	0	0	0	0	0	0	2.05	3.52	0	0	0	0	0	0	0	0	0	0	0	0	0	0	0	0	0	0	0	0	0	0	0	0	0	0	0	0	0	0	0	0	0	0	0	0	0.264066
Heliobacterium_modesticaldum	0	0	0	0	0	0	0	0	0	0	0	0	0	0	0	0	0	0	0	0	0	0	0	0	0	0	0	0	0	0	0	0	2.86	0	0	0	0	0	0	0	0	0	0	0	0	0	0	0	0
Halomonas_sp._TD01	0	4.02	0	0	0	0	0	0	0	0	0	0	0	0	0	0	0	0	0	0	0	0	0	0	0	0	7.11	0	0	0	0	6.23	0	0	0	0	0	0	0	0.325201	0	0	0	0	0	0	0	0	0
Haliangium_ochraceum	0	0	1.47	0	0	0	0	0	0	0	0	0	0	0	0	0	0	0	0	0	0	0	0	0	0	0	0	0	0	0	0	0	0	0	4.78	0	0	0	0	0	0.17794	0	0	0	0	0	0	0	0
Halalkalicoccus_jeotgali	0	0	0	0	0	0	0	3.7	0	0	0	0	0	0	0	0	0	0	0	0	0	0	0	0	0	0	0	0	0	0	0	0	0	0	0	0	0	0	0	0	0	0	0	0	0	0.558828	0	0	0
Haemophilus_parainfluenzae	0	4.56	0	0	0	0	0	0	0	0	0	0	0	0	0	0	0	0	0	0	0	0	0	0	0	0	0	0	0	0	5.13	0	0	0	0	0	0	0	0	0.368884	0	0	0	0	0	0	0	0	0
Haemophilus_influenzae	0	0	0	0	0	0	0	0	0	0	0	0	0	0	0	0	0	0	0	2.04	0	0	0	0	0	0	0	0	0	7.22	0	0	0	0	0	0	0	0	0	0	0	0	0	0	0	0	0	0	0
Haemophilus_haemolyticus	0	3.11	0	0	0	0	0	0	0	0	0	0	0	0	0	0	0	0	0	0	0	0	0	0	0	0	0	0	0	0	0	0	0	0	0	0	0	0	0	0.251586	0	0	0	0	0	0	0	0	0
Grimontia_hollisae	0	0	0	1.17	0	0	0	0	0	0	0	0	0	0	0	0	0	0	0	1.57	0	0	0	0	0	0	0	0	0	0	0	0	0	0	0	0	0	0	0	0	0	0.141359	0	0	0	0	0	0	0
Granulicella_tundricola	0	5.11	0	0	0	0	0	0	0	0	0	0	0	0	0	0	0	0	0	0	0	0	0	0	0	0	0	0	0	0	0	0	0	0	0	0	0	0	0	0.413377	0	0	0	0	0	0	0	0	0
Gordonia_polyisoprenivorans	0	0	0	0	4.17	0	0	0	0	0	0	0	0	0	0	0	0	0	0	0	0	0	0	0	0	0	0	0	0	0	0	0	0	0	0	0	0	0	0	0	0	0	0.618263	0	0	0	0	0	0
Gordonia_alkanivorans	0	0	0	0	0	0	0	0	0	0	0	0	0	0	2.79	4.68	0	0	0	0	0	0	0	0	0	0	0	0	0	0	0	0	0	0	0	0	0	0	0	0	0	0	0	0	0	0	0	0	0
Gluconacetobacter_diazotrophicus	0	0	0	0	0	0	0	0	0	0	0	0	0	0	3.71	0	0	0	0	0	0	0	0	0	0	0	0	0	0	0	0	0	0	0	0	0	0	0	0	0	0	0	0	0	0	0	0	0	0
Gloeobacter_violaceus	0	0	0	0	0	0	3.96	0	0	0	0	0	0	0	0	0	0	0	0	0	0	0	0	0	0	0	5.71	0	0	0	0	0	0	0	0	0	0	0	0	0	0	0	0	0	0.365847	0	0	0	0
Geodermatophilus_obscurus	0	0	0	0	0	0	0	0	0	0	0	0	0	0	0	0	0	0	2.59	0	0	0	0	0	0	0	0	0	0	0	0	0	0	0	0	0	0	0	0	0	0	0	0	0	0	0	0	0	0
Geobacter_sp._M21	0	0	0	4.16	0	0	0	0	0	0	3.71	4.1	0	0	0	0	0	3.09	0	0	0	0	0	0	0	0	0	0	0	0	0	0	3.5	0	0	0	0	0	0	0	0	0.50261	0	0	0	0	0	0	0.477896
Geobacter_sp._M18	0	5.18	0	0	0	0	0	0	0	0	0	0	0	0	0	0	0	0	0	0	0	0	0	0	0	0	0	0	0	0	0	0	0	0	0	0	0	0	0	0.41904	0	0	0	0	0	0	0	0	0
Geobacter_bemidjiensis	0	4.61	0	4.15	0	0	0	0	0	0	3.71	4.09	0	0	0	0	0	3.09	0	0	0	0	0	0	0	0	0	0	0	0	0	0	3.5	0	0	0	0	0	0	0.372929	0	0.501402	0	0	0	0	0	0	0.477896
Gardnerella_vaginalis	0	0	8.84	6.54	0	0	0	0	0	0	0	0	0	0	0	4.64	0	0	0	0	7.72	0	0	0	0	0	0	0	0	0	0	0	0	0	0	0	0	0	0	0	1.07006	0.79016	0	0	0	0	0	0	0
Gallibacterium_anatis	0	0	0	0	0	0	0	0	0	0	0	0	0	0	0	0	0	0	0	0	0	0	0	0	0	0	0	0	0	0	0	0	3.1	0	0	0	0	0	0	0	0	0	0	0	0	0	0	0	0
Fusobacterium_nucleatum	0	0	7.88	0	0	0	0	0	0	0	0	0	0	0	0	0	0	0	0	0	0	0	0	0	0	0	0	0	0	0	0	0	0	0	0	0	0	0	0	0	0.953857	0	0	0	0	0	0	0	0
Fulvimarina_pelagi	0	0	2.31	0	0	0	0	0	0	0	0	0	0	0	0	0	0	0	0	0	0	0	0	0	0	0	0	0	0	0	0	0	0	0	0	0	0	0	0	0	0.27962	0	0	0	0	0	0	0	0
Frankia_symbiont_of_Datisca_glomerata	0	0	0	0	0	0	0	0	0	0	0	0	0	0	3.11	0	0	0	0	0	0	0	0	0	0	0	0	0	0	0	0	0	0	0	0	0	0	0	0	0	0	0	0	0	0	0	0	0	0
Frankia_sp._EuI1c	0	0	0	0	0	0	0	0	0	0	0	1.82	0	0	0	0	0	0	0	0	0	0	0	0	0	0	0	0	0	0	0	0	0	0	0	0	0	0	0	0	0	0	0	0	0	0	0	0	0
Frankia_sp._CcI3	0	0	0	0	0	0	0	0	0	0	0	4.93	0	0	0	0	0	0	0	0	0	0	0	0	0	0	0	0	0	0	0	0	0	0	0	0	0	0	0	0	0	0	0	0	0	0	0	0	0
Frankia_alni	0	0	1.43	0	0	0	0	0	0	0	0	0	0	0	0	0	0	0	0	0	0	0	0	0	0	0	0	0	0	0	0	0	0	0	0	0	0	0	0	0	0.173098	0	0	0	0	0	0	0	0
Flavobacterium_johnsoniae	0	4.6	0	5.67	0	0	0	0	0	0	0	0	0	0	0	4.74	0	0	0	0	0	0	0	0	0	0	0	0	0	0	0	0	0	0	0	0	0	0	0	0.37212	0	0.685047	0	0	0	0	0	0	0
Finegoldia_magna	0	0	5.29	0	0	5.17	0	0	0	0	5.61	0	0	0	0	0	0	0	0	0	0	0	0	0	0	0	0	0	0	0	0	0	0	0	0	0	0	0	0	0	0.640343	0	0	0.87253	0	0	0	0	0.72264
Faecalitalea_cylindroides	0	0	0	0	0	0	0	0	0	0	0	0	0	0	0	0	5.13	0	0	0	0	0	0	0	0	0	0	0	0	0	0	0	0	0	0	0	0	0	0	0	0	0	0	0	0	0	0	0	0
Faecalibacterium_prausnitzii	11.66	13.29	13.37	14.96	16.12	14.22	14.73	10.97	12.44	13.28	12.03	8.74	10.85	10.39	12.51	12.84	11.66	12.45	13.88	0	12.42	8.15	7.78	6.89	12.08	12.92	7.41	8.62	12.64	11.71	11.75	11.69	10.34	9.09	11.89	12.15	10.58	0	1.75317	1.0751	1.61841	1.80746	2.39002	2.39988	1.36084	1.65685	2.97323	2.50798	1.54962
Eubacterium_ventriosum	4.51	0	0	0	0	6.18	10.57	0	0	0	0	6.05	0	0	4.72	0	8.61	9.63	6.33	11.02	0	0	0	6.92	0	0	0	0	0	0	5.2	0	6.98	8.12	0	0	0	0	0.678114	0	0	0	0	1.04299	0.976516	0	0	0	0
Eubacterium_siraeum	7.79	10.14	5.33	13.96	6.22	11.14	13.29	10.17	7.01	5.75	9.21	0	5.9	0	4.74	0	0	0	0	0	0	0	10.62	5.94	11.83	9	9.02	0	9.33	0	6.77	0	5.03	0	0	8.02	8.67	0	1.17129	0.820282	0.645185	1.68664	0.922206	1.88007	1.2278	1.53602	1.67543	1.08591	1.18637
Eubacterium_rectale	4.51	6.59	6.88	5.7	8	6.18	11.84	8.99	9.9	9.17	8.2	9.71	0	0	8.76	5.75	5.39	11.63	13.04	11.23	0	0	0	10.55	0	0	10.01	0	8.66	7.15	9.87	7.86	5.02	0	0	0	8.08	0	0.678114	0.533103	0.832809	0.688672	1.18612	1.04299	1.09385	1.3578	2.36616	1.73179	1.05627
Eubacterium_limosum	0	0	0	0	0	0	5.08	0	0	0	0	0	0	0	0	0	0	0	0	0	0	0	0	0	0	0	0	0	0	0	0	0	0	0	0	0	0	0	0	0	0	0	0	0	0.469319	0	0	0	0
Eubacterium_hallii	7.64	6.19	8.89	7.7	8.37	4.25	12.59	7.76	10.33	8.05	8.22	8.37	7.48	7.56	7.86	0	11.08	10.95	11.62	11.14	0	0	0	0	0	0	0	0	0	0	0	0	5.03	0	0	0	0	0	1.14873	0.500744	1.07611	0.930311	1.24097	0.717263	1.16313	1.17203	2.46893	1.52027	1.05884
Eubacterium_eligens	4.5	5.59	5.31	8.25	0	0	7.33	8.43	0	4.75	0	5.06	0	0	8.12	8.04	0	0	9.89	0	0	0	0	8.22	0	0	0	0	8.17	7.14	8.33	0	5.98	0	0	0	8.65	0	0.67661	0.452207	0.642764	0.996762	0	0	0.677186	1.27322	0	0.897056	0
Eubacterium_dolichum	0	0	0	0	0	0	0	0	0	0	0	0	0	0	0	0	0	6.28	0	0	0	0	0	0	0	0	0	0	0	0	0	0	0	0	0	0	0	0	0	0	0	0	0	0	0	0	0	0	0
Eubacterium_cellulosolvens	0	0	0	0	0	0	0	0	0	0	0	0	0	0	0	0	0	3.1	0	7.32	0	0	0	0	0	0	0	0	0	0	0	0	0	0	0	0	0	0	0	0	0	0	0	0	0	0	0	0	0
Ethanoligenens_harbinense	5.1	6.2	0	0	0	0	0	0	0	0	3.75	6.13	0	0	2.63	0	0	0	0	0	0	0	0	0	0	0	0	0	0	0	0	0	0	0	0	0	0	0	0.766825	0.501553	0	0	0	0	0	0	0	0	0.483048
Escherichia_sp._4_1_40B	0.59	0.28	0	5.03	0.57	1.35	0.33	0	0	0	3.24	0	0	0	3.82	4.92	0	0	2.18	12.51	0	0	0	0	0	0	1.78	0	0.94	0	0.28	1.29	0	0	2.56	0	0	0	0.0887111	0.0226508	0	0.607723	0.0845108	0.227837	0.0304872	0	0	0	0.417354
Escherichia_sp._3_2_53FAA	0	0	0	2.82	0.57	0	0	0	0	0	0.64	0	0	0	1.43	1.29	0	0	0.39	9.31	0	0	0	0	0	0	0	0	0.44	0	0.28	0	0	0	0	0	0	0	0	0	0	0.340711	0.0845108	0	0	0	0	0	0.0824402
Escherichia_sp._1_1_43	0	0	0	4.71	2.86	0	0.43	0	0	0	1.59	0	0	0	1.72	2.52	0	0	0.59	9.83	0	0	0	0	0	0	0	0	0	0	0.6	0	0	0	3.65	0	0	0	0	0	0	0.569061	0.424037	0	0.0397258	0	0	0	0.204812
Escherichia_fergusonii	0.88	0	3.54	2.35	0.98	0	0.53	0	0	0	3.51	0	0	0	1.62	1.78	0	0	0.96	10.09	0	0	0	0	0	0	0	0	0.64	0	0.72	0	0	0	0	0	0	0	0.132315	0	0.428509	0.283926	0.145299	0	0.0489644	0	0	0	0.452133
Escherichia_coli	6.26	4.2	4.12	11	6.68	4.04	4.59	0	0	0	9.77	0	0	0	9.43	9.87	4.36	0	7.15	17.79	7.79	0	0	0	0	0	8.36	0	6.4	0	4.79	6.39	0	0	8.24	0	0	0	0.94124	0.339762	0.498717	1.32902	0.990407	0.681822	0.42405	0	0	0	1.2585
Escherichia_albertii	0.22	0	0	0.86	0	0	0	0	0	0	0.28	0	0	0	0.27	0.25	0	0	0.21	7.71	0	0	0	0	0	0	0	0	0.44	0	0.28	0	0	0	0	0	0	0	0.0330787	0	0	0.103905	0	0	0	0	0	0	0.0360676
Erythrobacter_litoralis	0	4.64	0	0	0	0	0	0	0	0	0	0	0	0	2.88	0	0	0	0	0	0	0	0	0	0	0	0	0	0	0	0	0	0	0	0	0	0	0	0	0.375356	0	0	0	0	0	0	0	0	0
Erysipelotrichaceae_bacterium_5_2_54FAA	0	8.19	0	0	0	0	0	0	0	0	0	0	0	0	0	0	0	0	0	0	0	0	0	0	0	0	0	0	0	0	0	0	0	0	0	0	0	0	0	0.662536	0	0	0	0	0	0	0	0	0
Erysipelotrichaceae_bacterium_3_1_53	0	0	0	0	0	0	0	0	0	0	0	0	0	0	0	0	0	4.05	0	0	0	0	0	0	0	0	0	0	0	0	0	0	0	0	0	0	0	0	0	0	0	0	0	0	0	0	0	0	0
Erysipelatoclostridium_ramosum	0	0	0	5.72	4.28	0	0	0	0	0	0	0	0	0	0	0	0	10.38	0	0	0	0	0	0	0	0	0	0	0	0	0	0	0	0	0	0	0	0	0	0	0	0.691088	0.634572	0	0	0	0	0	0
Erwinia_tasmaniensis	0	0	0	0	0	0	0	0	0	0	0	0	0	0	0	0	0	0	0	1.16	0	5.36	0	0	0	0	0	0	0	0	0	0	0	0	0	0	0	0	0	0	0	0	0	0	0	0	0	0	0
Erwinia_sp._Ejp617	0	0	0	0	0	0	0	0	0	0	0	0	0	0	0	0	0	0	0	2.39	0	0	0	0	0	0	4.82	0	0	0	0	0	0	0	0	0	0	0	0	0	0	0	0	0	0	0	0	0	0
Erwinia_pyrifoliae	0	0	0	0	0	0	0	0	0	0	0	0	0	0	0	0	0	0	0	3.25	0	0	0	0	0	0	5.79	0	0	0	0	0	0	0	0	0	0	0	0	0	0	0	0	0	0	0	0	0	0
Erwinia_billingiae	0	0	0	0	0	0	0	0	0	0	0	0	0	0	0	0	0	0	0	3.1	0	0	0	0	0	0	0	0	0	0	0	0	0	0	0	0	0	0	0	0	0	0	0	0	0	0	0	0	0
Erwinia_amylovora	0	0	0	0	0	0	0	0	0	0	0	0	0	0	0	0	0	0	0	2.85	0	0	0	0	0	0	14.18	0	0	0	0	7.2	0	0	9.31	10.74	0	0	0	0	0	0	0	0	0	0	0	0	0
Epulopiscium_sp._N.t._morphotype_B	0	0	0	0	0	0	0	0	0	0	0	0	0	0	0	0	0	0	0	0	0	0	0	0	0	0	0	0	0	0	6.48	9.74	0	0	0	0	0	0	0	0	0	0	0	0	0	0	0	0	0
Enterococcus_faecium	0	0	0	0	0	0	0	0	0	0	0	4.82	0	0	0	0	0	0	0	0	0	0	0	0	0	0	0	0	0	0	0	0	0	0	0	0	0	0	0	0	0	0	0	0	0	0	0	0	0
Enterobacter_sp._638	0	0	0	0	0	0	0	0	0	0	0	0	0	0	0	0	0	0	0	3.99	0	0	0	0	0	0	0	0	0	0	0	0	0	0	0	0	0	0	0	0	0	0	0	0	0	0	0	0	0
Enterobacter_lignolyticus	0	0	0	0	0	0	0	0	0	0	0	0	0	0	0	0	0	0	0	2.45	0	0	0	0	0	0	0	0	0	0	0	0	0	0	0	0	0	0	0	0	0	0	0	0	0	0	0	0	0
Enterobacter_hormaechei	0	0	0	0.27	0	0	0	0	0	0	0	0	0	0	0	0	0	0	0	4.97	0	0	0	0	0	0	0	0	0	0	0	0	0	0	0	0	0	0	0	0	0	0.0326213	0	0	0	0	0	0	0
Enterobacter_cloacae	0	0	0	0.72	0	0	0	0	0	0	0	0	0	0	0	0	0	0	0	6.49	0	0	0	0	0	0	0	0	0	0	0	0	0	0	0	0	0	0	0	0	0	0.0869901	0	0	0	0	0	0	0
Enterobacter_cancerogenus	0	0	0	0.27	0	0	0	0	0	0	0	0	0	0	0	0	0	0	0	5.06	0	0	0	0	0	0	0	0	0	0	0	0	0	0	0	0	0	0	0	0	0	0.0326213	0	0	0	0	0	0	0
Enterobacter_asburiae	0	0	0	0.27	0	0	0	0	0	0	0	0	0	0	0	0	0	0	0	5.14	0	0	0	0	0	0	0	0	0	0	0	0	0	0	0	0	0	0	0	0	0	0.0326213	0	0	0	0	0	0	0
Enterobacter_aerogenes	0	0	0	0	0	0	0	0	0	0	0	0	0	0	0	0	0	0	0	3.89	0	0	0	0	0	0	0	0	0	0	0	0	0	0	0	0	0	0	0	0	0	0	0	0	0	0	0	0	0
Eggerthella_sp._HGA1	0	3.01	3.65	7.84	0	0	0	0	0	0	0	3.41	0	0	0	0	0	2.46	3.14	0	0	0	0	0	0	0	0	0	0	0	0	0	0	0	0	0	0	0	0	0.243496	0.441824	0.947226	0	0	0	0	0	0	0
Eggerthella_sp._1_3_56FAA	0	3.01	3.65	7.51	0	0	0	0	0	0	0	3.41	0	0	0	0	0	2.46	3.14	0	0	0	0	0	0	0	0	0	0	0	0	0	0	0	0	0	0	0	0	0.243496	0.441824	0.907355	0	0	0	0	0	0	0
Eggerthella_lenta	0	3.01	3.65	7.51	0	0	0	0	0	0	0	3.41	0	0	0	0	0	2.46	3.14	0	0	0	0	0	0	0	0	0	0	0	0	0	0	0	0	0	0	0	0	0.243496	0.441824	0.907355	0	0	0	0	0	0	0
Edwardsiella_tarda	0	0	0	0	0	0	0	0	0	0	0	0	0	0	0	0	0	0	0	1.47	0	0	0	0	0	0	0	0	0	0	0	0	0	0	0	0	0	0	0	0	0	0	0	0	0	0	0	0	0
Dysgonomonas_mossii	0	4.6	0	0	0	0	0	0	0	0	0	0	0	0	0	0	0	0	0	0	0	0	0	0	0	0	0	0	0	0	0	0	0	0	0	0	0	0	0	0.37212	0	0	0	0	0	0	0	0	0
Dysgonomonas_gadei	0	1.27	0	4.67	0	0	0	0	0	0	0	0	0	0	0	0	0	0	0	0	0	0	0	0	0	0	0	0	0	0	0	0	0	0	0	0	0	0	0	0.102738	0	0.564228	0	0	0	0	0	0	0
Dorea_longicatena	0	4.65	7.77	0	6.8	8.18	11.21	5.78	11.1	8.37	0	5.09	0	0	0	0	10.21	10.55	8.33	0	7.88	0	0	0	0	0	0	0	0	0	5.22	0	0	0	0	0	6.11	0	0	0.376165	0.940541	0	1.0082	1.38052	1.03564	0.87298	2.65296	1.58071	0
Dorea_formicigenerans	6.76	8.02	8.59	0	0	6.16	8.95	4.77	5.99	4.74	0	5.05	0	0	0	0	8.34	5.53	7.52	13.06	0	0	0	0	0	0	0	0	0	0	0	0	0	0	0	0	0	0	1.01642	0.648783	1.0398	0	0	1.03961	0.826851	0.720435	1.43164	0.895167	0
Dinoroseobacter_shibae	0	1.36	0	0	0	0	0	0	0	0	0	0	0	0	0	0	2.51	0	0	0	0	0	0	0	0	0	0	0	0	0	0	0	0	0	0	0	0	0	0	0.110018	0	0	0	0	0	0	0	0	0
Dickeya_zeae	0	0	0	0	0	0	0	0	0	0	0	0	0	0	0	0	0	0	0	0.92	0	0	0	0	0	0	0	0	0	0	0	0	0	0	0	0	0	0	0	0	0	0	0	0	0	0	0	0	0
Dickeya_dadantii	0	0	0	0	0	0	0	0	0	0	0	0	0	0	0	0	0	0	0	0.92	0	0	0	0	0	0	0	0	0	0	0	0	0	0	0	0	0	0	0	0	0	0	0	0	0	0	0	0	0
Dialister_invisus	0	0	8.27	5.68	8.63	0	0	0	0	0	8.18	8.18	0	0	0	4.76	6.67	0	0	0	8.84	9.47	0	0	0	0	7.41	0	5.86	0	0	0	11.94	0	0	0	0	0	0	0	1.00107	0.686256	1.27952	0	0	0	0	0	1.05369
Desulfurispirillum_indicum	0	0	0	0	0	0	0	3.83	0	0	0	0	0	0	2.2	0	0	0	0	0	0	0	0	0	0	0	0	0	0	0	0	0	0	0	0	0	0	0	0	0	0	0	0	0	0	0.578462	0	0	0
Desulfovibrio_vulgaris	0	3.62	0	0	0	0	0	0	0	0	0	0	0	0	0	4.71	0	0	0	0	0	0	0	0	0	0	0	0	0	0	0	0	0	0	0	0	0	0	0	0.292842	0	0	0	0	0	0	0	0	0
Desulfovibrio_sp._3_1_syn3	0	0	0	0	0	0	0	0	0	0	2.03	0	0	0	0	0	0	0	0	0	0	0	0	0	0	0	0	0	0	0	0	0	0	0	0	0	0	0	0	0	0	0	0	0	0	0	0	0	0.26149
Desulfovibrio_piger	0	4.22	0	0	0	0	0	3.15	0	9.35	7.77	8.56	0	0	10.17	11.26	0	0	0	0	0	0	0	0	0	0	7.26	0	0	0	8.17	0	0	0	0	8.84	0	0	0	0.34138	0	0	0	0	0	0.475759	0	1.76578	1.00088
Desulfovibrio_fructosivorans	0	0	0	3.7	0	0	0	0	0	0	0	0	0	0	0	0	0	0	0	0	0	0	0	0	0	0	0	0	0	0	0	0	0	0	0	0	0	0	0	0	0	0.447033	0	0	0	0	0	0	0
Desulfovibrio_desulfuricans	0	5.41	0	0	0	0	0	0	0	0	2.05	4.05	0	0	0	0	0	0	0	0	0	0	0	0	0	0	0	0	0	0	0	0	0	0	0	0	0	0	0	0.437646	0	0	0	0	0	0	0	0	0.264066
Desulfovibrio_africanus	0	2.74	0	0	3.27	0	0	0	0	0	0	0	0	0	0	0	0	0	0	0	0	0	0	0	0	0	0	0	0	0	0	0	0	0	0	0	0	0	0	0.221654	0	0	0.484825	0	0	0	0	0	0
Desulfovibrio_aespoeensis	0	4.33	0	0	0	0	0	0	0	0	0	0	0	0	0	0	0	0	0	0	0	0	0	0	0	0	0	0	0	0	0	0	0	0	0	0	0	0	0	0.350278	0	0	0	0	0	0	0	0	0
Desulfonatronospira_thiodismutans	0	0	0	0	0	0	0	0	0	0	0	5.04	0	0	0	0	0	0	0	0	0	0	0	0	0	0	0	0	0	0	0	0	0	0	0	0	0	0	0	0	0	0	0	0	0	0	0	0	0
Desulfomicrobium_baculatum	0	2.74	0	0	3.27	0	0	0	0	0	0	0	0	0	0	0	0	0	0	0	0	0	0	0	0	0	0	0	0	0	0	0	0	0	0	0	0	0	0	0.221654	0	0	0.484825	0	0	0	0	0	0
Desulfococcus_oleovorans	0	4.62	0	0	0	0	0	0	0	0	0	0	0	0	0	0	0	0	0	0	0	0	0	0	0	0	0	0	0	0	0	0	0	0	0	0	0	0	0	0.373738	0	0	0	0	0	0	0	0	0
Desulfobacca_acetoxidans	0	0	0	4.71	0	0	0	0	0	0	0	0	0	0	0	0	0	0	0	0	0	0	0	0	0	0	0	0	0	0	0	0	0	0	0	0	0	0	0	0	0	0.569061	0	0	0	0	0	0	0
Desmospora_sp._8437	0	1.44	0	0	0	0	0	0	0	0	0	0	0	0	0	0	0	0	0	0	0	0	0	0	0	0	0	0	0	0	0	0	0	0	0	0	0	0	0	0.11649	0	0	0	0	0	0	0	0	0
Dermacoccus_sp._Ellin185	0	0	1.44	0	0	0	0	0	0	0	0	0	0	0	0	0	0	0	0	0	0	0	0	0	0	0	0	0	0	0	0	0	0	8.01	0	0	0	0	0	0	0.174309	0	0	0	0	0	0	0	0
Delftia_sp._Cs14	0	0	0	0	1.72	0	0	0	0	0	0	0	0	0	0	0	0	0	0	0	0	0	0	0	0	0	0	0	0	0	0	0	0	0	0	0	0	0	0	0	0	0	0.255015	0	0	0	0	0	0
Delftia_acidovorans	0	0	0	0	1.72	0	0	0	0	0	0	0	0	0	0	0	0	0	0	0	0	0	0	0	0	0	0	0	0	0	0	0	0	0	0	0	0	0	0	0	0	0	0.255015	0	0	0	0	0	0
Deinococcus_proteolyticus	0	0	0	0	0	0	0	0	0	0	2.08	5.05	0	6.53	0	0	0	0	0	0	0	0	0	0	0	0	0	0	0	0	0	0	0	0	0	0	0	0	0	0	0	0	0	0	0	0	0	0	0.267931
Deinococcus_maricopensis	4.5	0	0	0	0	0	0	0	0	0	0	0	0	0	0	0	0	0	0	0	0	0	0	0	0	0	0	0	0	0	0	0	0	0	0	0	0	0	0.67661	0	0	0	0	0	0	0	0	0	0
Dehalococcoides_mccartyi	0	0	0	0	0	0	0	0	0	0	0	0	0	6.81	0	0	0	0	0	0	0	0	0	0	0	0	0	0	0	0	0	0	0	0	0	0	0	0	0	0	0	0	0	0	0	0	0	0	0
Dechloromonas_aromatica	0	2.57	0	0	0	0	0	0	0	0	0	0	0	0	0	0	0	0	0	0	0	0	0	0	0	0	0	0	0	0	0	0	0	0	0	0	0	0	0	0.207902	0	0	0	0	0	0	0	0	0
Cyanobium_sp._PCC_7001	0	3.97	0	0	0	0	0	0	0	0	0	5.05	0	0	0	0	0	0	0	0	0	0	0	0	0	0	0	0	0	0	0	0	0	0	0	0	0	0	0	0.321156	0	0	0	0	0	0	0	0	0
Cupriavidus_necator	0	0	0	0	0	0	0	0	0	0	0	2.25	0	0	0	0	0	0	0	0	0	0	0	0	0	0	0	0	0	0	0	0	4.9	0	0	0	0	0	0	0	0	0	0	0	0	0	0	0	0
Cupriavidus_metallidurans	0	0	0	0	3.03	0	0	0	0	0	0	5.04	0	0	0	0	0	0	0	0	0	0	0	0	0	0	0	0	0	0	0	0	0	0	0	0	0	0	0	0	0	0	0.449242	0	0	0	0	0	0
Cronobacter_sakazakii	0	3.62	0	0	0	0	0	0	0	0	0	0	0	0	0	0	0	0	0	2.31	0	0	0	0	0	0	0	0	0	0	0	0	0	0	0	0	0	0	0	0.292842	0	0	0	0	0	0	0	0	0
Corynebacterium_variabile	0	0	0	0	0	0	3.86	4.54	0	0	0	0	0	0	0	0	0	0	0	0	0	0	0	0	0	0	0	0	0	0	0	0	0	0	0	0	0	0	0	0	0	0	0	0	0.356608	0.685697	0	0	0
Corynebacterium_urealyticum	0	0	0	0	0	0	0	0	0	0	0	0	0	0	0	4.75	0	0	0	0	0	0	0	0	0	0	0	0	0	0	0	0	0	0	0	0	0	0	0	0	0	0	0	0	0	0	0	0	0
Corynebacterium_tuberculostearicum	0	0	0	0	0	0	0	0	0	0	0	0	0	0	3.11	0	0	0	0	0	0	0	0	0	0	0	0	0	0	0	0	0	0	0	0	0	0	0	0	0	0	0	0	0	0	0	0	0	0
Corynebacterium_pseudogenitalium	0	1.33	0	0	0	0	0	0	0	0	0	0	0	0	3.1	0	0	0	0	0	0	0	0	0	0	0	0	0	0	0	0	0	0	0	0	0	0	0	0	0.107591	0	0	0	0	0	0	0	0	0
Corynebacterium_jeikeium	0	0	0	0	0	0	3.87	0	0	0	0	2.48	0	0	0	0	0	0	0	0	0	0	0	0	0	0	0	0	0	0	0	0	0	0	0	0	0	0	0	0	0	0	0	0	0.357532	0	0	0	0
Corynebacterium_aurimucosum	0	2.02	0	0	0	4.1	0	0	0	0	0	0	0	0	0	0	0	0	0	0	0	0	0	0	0	0	0	0	0	0	0	0	0	0	0	0	0	0	0	0.163409	0	0	0	0.691948	0	0	0	0	0
Corynebacterium_amycolatum	0	0	0	0	0	6.64	0	0	0	0	0	0	0	0	0	0	0	0	0	0	0	0	0	0	0	0	0	0	0	0	0	0	0	0	0	0	0	0	0	0	0	0	0	1.12062	0	0	0	0	0
Corynebacterium_accolens	0	0	0	0	0	0	0	0	0	0	0	0	0	0	0	0	0	1.09	0	0	0	0	0	0	0	0	0	0	0	0	0	0	0	0	0	0	0	0	0	0	0	0	0	0	0	0	0	0	0
Coprococcus_eutactus	0	0	8.61	10.8	0	0	8.41	12.2	0	7.71	0	0	7.46	0	0	0	0	4.02	11.23	8.9	0	0	0	7.49	0	0	0	0	0	0	0	0	0	0	0	0	0	0	0	0	1.04222	1.30485	0	0	0.776963	1.84262	0	1.45606	0
Coprococcus_comes	5.74	5.87	6.89	0	8.04	7.44	11	7.59	9.88	8.3	0	5.33	7.14	0	6.54	0	9.87	12.22	9.11	13.08	0	0	0	6.19	0	0	0	0	0	0	7.76	0	0	0	0	0	6.36	0	0.863054	0.474858	0.834019	0	1.19205	1.25563	1.01624	1.14635	2.36138	1.56749	0
Coprococcus_catus	8.78	7.76	8.3	0	6.8	6.77	7.84	5.78	8.59	5.75	0	5.08	0	0	8.15	8.33	4.44	0	5.77	12.6	0	0	0	0	0	0	0	0	0	0	5.22	0	0	0	0	0	0	0	1.32014	0.62775	1.0047	0	1.0082	1.14256	0.724303	0.87298	2.05306	1.08591	0
Coprobacillus_sp._D7	0	0	0	5.76	4.31	0	0	0	0	0	0	0	0	0	0	0	0	10.32	0	0	0	0	0	0	0	0	0	0	0	0	0	0	0	0	0	0	0	0	0	0	0	0.695921	0.63902	0	0	0	0	0	0
Coprobacillus_sp._29_1	0	0	0	0	0	0	4.13	0	0	0	10.45	0	0	0	0	0	0	0	0	0	0	0	0	0	0	0	0	0	0	0	0	0	0	0	0	0	0	0	0	0	0	0	0	0	0.381552	0	0	0	1.34609
Collinsella_stercoris	0	3.26	0	0	0	0	0	0	0	0	0	0	0	0	0	0	0	0	0	0	0	0	0	0	0	0	0	0	0	0	0	0	0	0	0	0	0	0	0	0.26372	0	0	0	0	0	0	0	0	0
Collinsella_intestinalis	0	3	0	0	0	0	0	0	0	0	0	0	0	0	0	0	0	0	0	0	0	0	0	0	0	0	0	0	0	0	0	0	0	0	0	0	0	0	0	0.242687	0	0	0	0	0	0	0	0	0
Collinsella_aerofaciens	5.32	10.62	0	0	7.61	11.55	7.94	8.38	7.83	4.6	5.48	9.03	0	0	4.57	6.16	7.01	4.82	6.57	0	0	0	0	0	0	0	0	0	0	0	0	0	5.83	0	0	0	0	0	0.799904	0.859112	0	0	1.12829	1.94927	0.733542	1.26567	1.87141	0.868728	0.705894
Collimonas_fungivorans	0	3.72	0	0	0	0	0	0	0	0	0	0	0	0	0	0	0	0	0	0	0	0	0	0	0	0	0	0	0	0	0	0	0	0	0	0	0	0	0	0.300932	0	0	0	0	0	0	0	0	0
Clostridium_symbiosum	0	0	0	8.27	0	4.24	4.11	0	0	0	0	0	0	0	0	0	0	0	3.3	0	0	0	0	0	0	0	0	0	0	0	0	0	0	0	0	0	0	0	0	0	0	0.999178	0	0.715576	0.379705	0	0	0	0
Clostridium_sp._SY8519	0	0	0	0	0	0	0	0	0	3.77	0	0	0	0	0	0	0	0	0	0	0	0	0	0	0	0	0	0	0	0	0	0	0	0	0	0	0	0	0	0	0	0	0	0	0	0	0	0.711979	0
Clostridium_sp._SS21	0	3.18	7.63	0	3.73	5.71	8.48	4.25	7.6	4.78	4.69	4.52	0	0	3.26	0	8.54	5.56	7.52	14.13	0	0	0	0	0	0	0	0	4.36	0	3.71	5.32	0	0	0	0	4.57	0	0	0.257248	0.923595	0	0.553027	0.963664	0.78343	0.641897	1.81644	0.902721	0.604132
Clostridium_sp._M621	0	3.69	0	5.7	0	2.8	0	3.84	4.47	0	5.64	4.11	0	0	0	0	0	6.22	4.78	0	0	0	0	0	0	0	0	0	0	0	0	0	0	0	0	0	0	0	0	0.298505	0	0.688672	0	0.47255	0	0.579973	1.06836	0	0.726505
Clostridium_sp._L250	9.65	7.16	0	0	0	0	0	0	6.99	9.02	10.82	15.04	6.87	8.85	9.12	4.77	0	0	10.14	0	0	0	0	0	0	0	0	0	0	0	9.24	6.86	5.98	0	8.38	0	7.66	0	1.45095	0.579213	0	0	0	0	0	0	1.67065	1.70346	1.39376
Clostridium_spiroforme	5.48	4.64	0	0	0	0	0	0	0	0	0	4.12	0	0	0	4.78	0	0	0	0	0	0	0	0	0	0	0	0	0	0	0	0	0	0	0	0	0	0	0.823961	0.375356	0	0	0	0	0	0	0	0	0
Clostridium_sp._HGF2	0	0	5.35	0	0	6.79	4.13	0	0	0	5.67	7.65	0	0	4.75	0	0	7.92	4.81	0	0	0	0	0	0	0	0	0	0	0	0	0	0	0	0	0	0	0	0	0	0.647606	0	0	1.14593	0.381552	0	0	0	0.730369
Clostridium_sp._D5	0	0	0	0	0	0	0	0	0	0	0	0	0	0	0	0	2.98	0	0	0	0	0	0	0	0	0	0	0	0	0	0	0	0	0	0	0	0	0	0	0	0	0	0	0	0	0	0	0	0
Clostridium_sp._7_2_43FAA	0	0	0	0	0	0	4.12	0	0	0	0	0	0	0	0	0	0	0	0	0	0	0	0	0	0	0	0	0	0	0	0	0	0	0	0	0	0	0	0	0	0	0	0	0	0.380629	0	0	0	0
Clostridium_scindens	0	0	0	6.27	0	0	0	0	0	0	0	0	0	0	0	0	4.42	8.13	0	0	0	0	0	0	0	0	0	0	0	0	0	0	0	0	0	0	0	0	0	0	0	0.757539	0	0	0	0	0	0	0
Clostridium_saccharolyticum	0	3.98	0	0	0	3.07	0	4.13	6.51	0	0	4.41	0	0	0	0	0	5.77	5.08	0	0	0	0	0	0	0	0	0	0	0	0	0	0	0	0	0	0	0	0	0.321965	0	0	0	0.518117	0	0.623773	1.55593	0	0
Clostridium_perfringens	0	0	5.34	0	0	0	0	0	0	0	0	0	0	0	0	0	0	0	0	0	0	0	0	5.99	0	0	0	0	0	0	0	0	0	0	0	0	0	0	0	0	0.646395	0	0	0	0	0	0	0	0
Clostridium_methylpentosum	0	0	0	0	5.25	5.22	2.35	0	0	0	0	0	0	0	0	0	0	0	0	0	0	0	0	0	0	0	0	0	0	0	0	0	0	0	0	0	0	0	0	0	0	0	0.778389	0.880968	0.217106	0	0	0	0
Clostridium_leptum	4.53	7.19	10.4	7.71	5.25	11.32	6.86	5.78	7.02	6.74	0	0	5.91	0	0	0	8.29	6.55	12.43	0	8.88	0	0	0	0	0	0	0	5.9	0	6.21	0	9	0	11.58	0	0	0	0.681121	0.58164	1.2589	0.931519	0.778389	1.91045	0.633765	0.87298	1.67782	1.27287	0
Clostridium_cellulolyticum	0	0	0	0	0	0	0	0	0	0	0	0	0	0	0	0	2.99	0	0	0	0	0	0	0	0	0	0	0	0	0	0	0	0	0	0	0	0	0	0	0	0	0	0	0	0	0	0	0	0
Clostridium_bolteae	0	6.17	5.31	8.48	0	7.16	4.09	4.78	0	0	0	4.1	0	0	0	4.77	0	5.53	0	9.31	0	0	0	0	0	0	0	0	0	0	0	0	0	0	0	0	0	0	0	0.499126	0.642764	1.02455	0	1.20838	0.377857	0.721945	0	0	0
Clostridiales_bacterium_1_7_47FAA	0	6.58	0	0	0	4.23	4.09	4.78	0	0	0	5.06	0	0	0	0	0	4.01	2.65	10.77	0	0	0	0	0	0	0	0	0	0	0	0	0	0	0	0	0	0	0	0.532294	0	0	0	0.713888	0.377857	0.721945	0	0	0
Clavibacter_michiganensis	0	2.01	0	0	0	0	0	0	0	0	0	0	0	0	0	0	0	0	0	0	0	0	0	0	0	0	0	0	0	0	0	0	0	0	0	0	0	0	0	0.1626	0	0	0	0	0	0	0	0	0
Citrobacter_youngae	0	0	0	0.38	0	0	0	0	0	0	0	0	0	0	0	0	0	0	0	4.88	0	0	0	0	0	0	0	0	0	0	0	0	0	0	0	0	0	0	0	0	0	0.0459115	0	0	0	0	0	0	0
Citrobacter_sp._30_2	0	0	6.23	0.38	0	0	0	0	0	0	0	0	0	0	0	0	0	0	0	4.99	7.79	0	0	0	0	0	0	0	0	0	0	0	0	0	0	0	0	0	0	0	0.754128	0.0459115	0	0	0	0	0	0	0
Citrobacter_rodentium	0	0	0	0.59	0	0	0	0	0	0	0	0	0	0	0	0	0	0	0	5.58	0	0	0	0	0	0	0	0	0	0	0	0	0	0	0	0	0	0	0	0	0	0.0712836	0	0	0	0	0	0	0
Citrobacter_koseri	0	0	0	0.27	0	0	0	0	0	0	0	0	0	0	0	0	0	0	0	5.3	0	0	0	0	0	0	0	0	0	0	0	0	0	0	0	0	0	0	0	0	0	0.0326213	0	0	0	0	0	0	0
Chthoniobacter_flavus	0	0	0	0	0	0	0	0	0	0	0	0	0	0	2.2	0	0	0	0	0	0	0	0	0	0	0	0	0	0	0	0	0	0	0	0	0	0	0	0	0	0	0	0	0	0	0	0	0	0
Chromohalobacter_salexigens	0	0	0	0	0	0	0	0	0	0	0	0	0	0	0	2.59	0	0	0	0	0	0	0	0	0	0	0	0	0	0	0	0	0	0	0	0	0	0	0	0	0	0	0	0	0	0	0	0	0
Chromobacterium_violaceum	0	4.14	0	0	0	0	0	0	0	0	0	1.58	0	0	0	2.62	0	0	0	0	0	0	0	0	0	0	0	0	0	0	0	0	0	0	0	0	0	0	0	0.334908	0	0	0	0	0	0	0	0	0
Chlorobaculum_tepidum	0	0	0	0	0	0	0	3.84	0	0	0	4.12	0	0	0	0	0	0	0	0	0	0	0	0	0	0	0	0	0	0	0	0	0	0	0	0	0	0	0	0	0	0	0	0	0	0.579973	0	0	0
Chlorobaculum_parvum	0	0	0	0	0	0	0	0	0	0	0	4.12	0	0	0	0	0	0	0	0	0	0	0	0	0	0	0	0	0	0	0	0	0	0	0	0	0	0	0	0	0	0	0	0	0	0	0	0	0
Chitinophaga_pinensis	0	0	0	0	0	0	0	3.8	0	0	0	0	0	0	0	0	0	0	0	0	0	0	0	0	0	0	0	0	0	0	0	0	0	0	0	0	0	0	0	0	0	0	0	0	0	0.573931	0	0	0
Centipeda_periodontii	0	0	4.37	0	0	0	0	0	0	0	0	0	0	0	0	0	0	0	0	0	0	0	0	0	0	0	0	0	0	0	0	0	0	0	0	0	0	0	0	0	0.528979	0	0	0	0	0	0	0	0
Cellvibrio_japonicus	0	0	0	0	3.01	0	0	0	0	0	0	0	0	0	0	0	0	0	0	0	0	0	0	0	0	0	0	0	0	0	0	0	0	0	0	0	0	0	0	0	0	0	0.446276	0	0	0	0	0	0
Cellulosilyticum_lentocellum	0	0	0	0	0	4.23	0	0	0	0	0	0	0	0	0	0	0	0	0	0	0	0	0	0	0	0	0	0	0	0	0	0	0	0	0	0	0	0	0	0	0	0	0	0.713888	0	0	0	0	0
Cellulomonas_fimi	1.97	0	1.45	0	0	0	0	0	0	0	0	0	0	0	0	0	0	0	0	0	0	0	0	0	0	0	0	0	0	0	0	0	0	0	0	0	0	0	0.296205	0	0.175519	0	0	0	0	0	0	0	0
Caulobacter_vibrioides	0	2.91	5.26	0	0	0	0	0	0	0	0	0	0	0	0	0	0	0	0	0	0	0	0	0	0	0	0	0	0	0	0	0	0	0	0	0	0	0	0	0.235406	0.636711	0	0	0	0	0	0	0	0
Caulobacter_sp._K31	0	2.09	0	0	0	0	0	0	0	0	0	0	0	0	0	0	0	0	0	0	0	0	0	0	0	0	0	0	0	0	0	0	0	0	0	0	0	0	0	0.169072	0	0	0	0	0	0	0	0	0
Catenulispora_acidiphila	0	0	1.46	0	0	0	0	0	0	0	0	0	0	0	0	0	0	0	0	0	0	0	0	0	0	0	0	0	0	0	0	0	0	0	4.78	0	0	0	0	0	0.17673	0	0	0	0	0	0	0	0
Capnocytophaga_sp._oral_taxon_329	0	0	0	6.23	6.16	8.03	11.28	10.81	0	0	5.6	0	0	0	8.24	7.5	5.35	11.25	8.77	13.5	9.39	12.16	0	6.87	0	0	0	0	6.82	0	8.51	7.81	8.1	9.07	10.8	0	0	0	0	0	0	0.752706	0.91331	1.35521	1.04211	1.63268	0	0	0.721352
Capnocytophaga_canimorsus	0	0	0	0	0	0	0	0	0	4.86	0	0	0	0	0	0	0	0	0	0	0	0	0	0	0	0	0	0	0	0	0	0	0	0	0	0	0	0	0	0	0	0	0	0	0	0	0	0.91783	0
Campylobacter_hominis	5.51	0	0	0	0	0	0	0	0	0	5.68	0	0	0	0	0	0	0	0	0	0	0	0	0	0	0	0	0	0	0	0	0	0	0	0	0	0	0	0.828472	0	0	0	0	0	0	0	0	0	0.731657
Campylobacter_concisus	0	3.19	0	0	0	0	0	0	0	0	0	0	0	0	0	0	0	0	0	0	0	0	0	0	0	0	0	0	0	0	0	0	0	0	0	0	0	0	0	0.258057	0	0	0	0	0	0	0	0	0
Caldicellulosiruptor_owensensis	0	0	0	0	0	0	3.21	0	0	0	0	1.25	0	0	0	0	0	0	0	0	0	0	0	0	0	0	0	0	0	0	0	0	0	0	0	0	0	0	0	0	0	0	0	0	0.296558	0	0	0	0
Caldicellulosiruptor_obsidiansis	0	0	0	0	0	0	3.21	0	0	0	0	0	0	0	0	0	0	0	0	0	0	0	0	0	0	0	0	0	0	0	0	0	0	0	0	0	0	0	0	0	0	0	0	0	0.296558	0	0	0	0
Butyrivibrio_crossotus	0	0	0	0	0	0	0	0	0	0	0	0	0	0	0	0	0	0	4.78	0	0	0	0	0	0	0	0	0	0	0	0	0	0	0	0	0	0	0	0	0	0	0	0	0	0	0	0	0	0
butyrateproducing_bacterium_SSC2	0	3.18	7.64	0	3.73	5.44	8.64	4.25	7.82	4.78	4.69	4.53	0	0	3.26	0	8.41	5.31	7.72	13.94	0	0	0	0	0	0	0	0	4.36	0	3.71	5.32	0	0	0	0	4.57	0	0	0.257248	0.924805	0	0.553027	0.918097	0.798211	0.641897	1.86902	0.902721	0.604132
butyrateproducing_bacterium_SS34	6.06	5.61	5.33	0	0	6.77	8.31	10.1	8	6.32	0	5.08	0	0	0	4.79	8.07	10.22	8.22	8.91	0	0	0	5.94	0	0	0	0	0	0	6.19	6.87	6.99	0	0	0	0	0	0.911169	0.453825	0.645185	0	0	1.14256	0.767724	1.52545	1.91205	1.19356	0
Burkholderia_thailandensis	0	4.68	0	0	0	0	0	0	0	0	0	0	0	0	0	0	0	0	0	0	0	0	0	0	0	0	0	0	0	0	0	0	0	0	0	0	0	0	0	0.378592	0	0	0	0	0	0	0	0	0
Burkholderia_sp._YI23	0	0	0	0	0	0	0	0	0	0	0	0	0	0	0	0	0	0	4.73	0	0	0	0	0	0	0	0	0	0	0	0	0	0	0	0	0	0	0	0	0	0	0	0	0	0	0	0	0	0
Burkholderia_sp._CCGE1002	0	3.64	0	0	0	0	0	0	0	0	0	0	0	0	0	0	0	0	0	0	0	0	0	0	0	0	0	0	0	0	0	0	0	0	0	0	0	0	0	0.29446	0	0	0	0	0	0	0	0	0
Burkholderia_multivorans	0	0	0	0	0	0	3.8	0	0	0	0	0	0	0	0	0	0	0	0	0	0	0	0	0	0	0	0	0	0	0	0	0	0	0	0	0	0	0	0	0	0	0	0	0	0.351065	0	0	0	0
Burkholderiales_bacterium_1_1_47	4.48	7.55	0	0	9.2	8.94	10.1	9.87	0	5.3	7.18	5.61	0	0	3.75	6.87	0	0	5.31	0	0	0	0	4.92	0	0	0	0	0	0	0	0	0	0	0	0	0	0	0.673603	0.610762	0	0	1.36403	1.50878	0.933094	1.49071	0	1.00093	0.924876
Burkholderia_glumae	0	0	0	0	0	0	0	0	0	0	0	1.57	0	0	0	3.25	0	0	0	0	0	0	0	0	0	0	0	0	0	0	0	0	0	0	0	0	0	0	0	0	0	0	0	0	0	0	0	0	0
Burkholderia_gladioli	0	1	0	0	0	0	0	0	0	0	0	0	0	0	0	4.47	0	0	0	0	0	0	0	0	0	0	0	0	0	0	0	0	0	0	0	0	0	0	0	0.0808957	0	0	0	0	0	0	0	0	0
Brucella_sp._NF_2653	0	0	2.53	0	0	0	0	0	0	0	0	0	0	0	0	0	0	0	0	0	0	0	0	0	0	0	0	0	0	0	0	0	0	0	0	0	0	0	0	0	0.306251	0	0	0	0	0	0	0	0
Brucella_sp._BO2	0	0	2.42	0	0	0	0	0	0	0	0	0	0	0	0	0	0	0	0	0	0	0	0	0	0	0	0	0	0	0	0	0	0	0	0	0	0	0	0	0	0.292936	0	0	0	0	0	0	0	0
Brucella_sp._8313	0	0	2.33	0	0	0	0	0	0	0	0	0	0	0	0	0	0	0	0	0	0	0	0	0	0	0	0	0	0	0	0	0	0	0	0	0	0	0	0	0	0.282041	0	0	0	0	0	0	0	0
Brucella_inopinata	0	0	2.32	0	0	0	0	0	0	0	0	0	0	0	0	0	0	0	0	0	0	0	0	0	0	0	0	0	0	0	0	0	0	0	0	0	0	0	0	0	0.280831	0	0	0	0	0	0	0	0
Brevundimonas_subvibrioides	0	0	3.76	0	0	0	0	0	0	0	0	0	0	0	0	0	0	0	0	0	0	0	0	0	0	0	0	0	0	0	0	0	0	0	0	0	0	0	0	0	0.45514	0	0	0	0	0	0	0	0
Brevundimonas_sp._BAL3	0	0	3.74	0	0	0	0	0	0	0	0	0	0	0	0	0	0	0	0	0	0	0	0	0	0	0	0	0	0	0	0	0	0	0	0	0	0	0	0	0	0.452719	0	0	0	0	0	0	0	0
Brevibacterium_linens	0	0	0	0	0	0	0	0	0	0	0	0	0	0	0	0	0	0	0	0	0	0	0	0	0	0	0	0	0	8.06	0	0	0	0	0	0	0	0	0	0	0	0	0	0	0	0	0	0	0
Bradyrhizobium_sp._ORS_278	0	0	0	4.66	0	0	0	0	0	0	0	0	0	0	0	0	0	0	0	0	0	0	0	0	0	0	0	0	0	0	0	0	0	0	0	0	0	0	0	0	0	0.56302	0	0	0	0	0	0	0
Bradyrhizobium_sp._BTAi1	0	0	2.36	0	0	0	0	0	0	0	0	0	0	0	0	0	0	0	0	0	0	0	0	5.86	0	0	0	0	0	0	0	0	0	0	0	0	0	0	0	0	0.285673	0	0	0	0	0	0	0	0
Bradyrhizobium_japonicum	0	2.39	0	0	0	0	0	0	0	0	0	0	0	0	0	0	0	0	0	0	0	0	0	0	0	0	0	0	0	0	5.14	0	0	0	0	0	0	0	0	0.193341	0	0	0	0	0	0	0	0	0
Brachybacterium_faecium	0	0	1.52	0	0	0	0	0	0	0	0	0	0	0	0	0	0	0	0	0	0	0	0	0	0	0	0	0	0	0	0	0	0	0	0	0	0	0	0	0	0.183993	0	0	0	0	0	0	0	0
Bordetella_petrii	0	2.09	0	0	0	0	0	0	0	0	2.05	5.01	0	0	0	0	0	0	0	0	0	0	0	0	0	0	0	0	0	0	0	0	0	0	0	0	0	0	0	0.169072	0	0	0	0	0	0	0	0	0.264066
Bordetella_pertussis	0	4.38	0	0	0	0	0	0	0	0	0	0	0	0	0	0	0	0	0	0	0	0	0	0	0	0	0	0	0	0	0	0	0	0	0	0	0	0	0	0.354323	0	0	0	0	0	0	0	0	0
Bordetella_parapertussis	0	3.44	0	0	0	0	0	0	0	0	0	0	0	0	0	0	0	0	0	0	0	0	0	0	0	0	0	0	0	0	0	0	0	0	0	0	0	0	0	0.278281	0	0	0	0	0	0	0	0	0
Bordetella_bronchiseptica	0	3.46	0	0	0	0	0	0	0	0	0	2.64	0	0	0	0	0	0	0	0	0	0	0	0	0	0	0	0	0	0	0	0	0	0	0	0	0	0	0	0.279899	0	0	0	0	0	0	0	0	0
Bordetella_avium	0	0	0	0	0	0	0	0	0	0	0	0	0	0	0	0	0	0	4.73	0	0	0	0	0	0	0	0	0	0	0	0	0	0	0	0	0	0	0	0	0	0	0	0	0	0	0	0	0	0
Blautia_obeum	0	0	6.94	7.39	7.25	11.94	9.35	6.65	9.56	9.12	6.66	6.12	0	0	0	5.83	8.7	5.63	9.87	8.98	0	0	0	0	0	0	0	0	0	0	0	0	0	0	0	0	0	0	0	0	0.840072	0.892857	1.07492	2.01509	0.863805	1.00438	2.28489	1.72235	0.857894
Blautia_hydrogenotrophica	0	0	5.38	0	0	0	0	0	0	0	0	0	0	0	0	0	0	0	0	0	0	0	0	0	0	0	0	0	0	0	0	0	0	0	0	0	0	0	0	0	0.651237	0	0	0	0	0	0	0	0
Blautia_hansenii	0	0	0	0	0	0	3.19	0	0	0	0	0	0	0	0	0	2.98	0	0	0	0	0	0	0	0	0	0	0	0	0	0	0	0	0	0	0	0	0	0	0	0	0	0	0	0.29471	0	0	0	0
Blastopirellula_marina	0	0	0	0	4.15	0	0	0	0	0	0	0	0	0	0	0	0	0	0	0	0	0	0	0	0	0	0	0	0	0	0	0	0	0	0	0	0	0	0	0	0	0	0.615298	0	0	0	0	0	0
Bilophila_wadsworthia	8.18	9.99	10.12	12.23	0	0	7.12	0	5.94	7.81	9.24	8.28	0	0	8.77	10.84	0	0	10.01	0	0	0	0	0	0	0	0	0	0	0	7.9	0	4.94	0	9.31	0	0	0	1.22993	0.808148	1.225	1.47762	0	0	0.657785	0	1.41969	1.47495	1.19023
Bifidobacterium_sp._12_1_47BFAA	1.68	7.62	0	0	0	5.58	5.27	0	3.41	0	0	0	0	3	4.54	2.15	4.08	0	5.48	0	0	0	0	0	0	0	0	0	0	0	2.92	0	0	0	0	0	0	0	0.252601	0.616425	0	0	0	0.941724	0.486872	0	0.81501	0	0
Bifidobacterium_pseudocatenulatum	0	6.94	0	0	0	5.87	0	0	4.32	0	0	0	0	0	7.58	3.68	0	0	5.03	0	0	0	0	0	0	0	0	0	0	0	2.67	0	0	0	0	0	0	0	0	0.561416	0	0	0	0.990667	0	0	1.0325	0	0
Bifidobacterium_longum	4.23	10.86	0	0	0	9.31	8.75	0	5.61	0	0	3.95	5.72	6.29	8.14	5.52	6.29	0	8.92	0	0	0	0	0	0	0	0	0	0	0	7.3	0	0	0	0	0	0	0	0.636014	0.878527	0	0	0	1.57123	0.808374	0	1.34082	0	0
Bifidobacterium_gallicum	0	0	0	0	0	0	0	0	0	0	0	0	0	0	0	4.63	0	0	0	0	0	0	0	0	0	0	0	0	0	0	0	0	0	0	0	0	0	0	0	0	0	0	0	0	0	0	0	0	0
Bifidobacterium_dentium	0	0	0	0	0	0	4.02	0	0	0	0	0	0	0	0	0	0	0	3.98	7.19	0	0	0	0	0	0	0	0	0	0	4.53	0	0	0	0	0	0	0	0	0	0	0	0	0	0.37139	0	0	0	0
Bifidobacterium_catenulatum	4.37	4.24	0	0	6.16	9	4.92	0	4.33	0	0	0	0	0	8.48	0	0	0	0	0	0	0	0	0	0	0	0	0	0	0	2.68	0	0	0	0	0	0	0	0.657064	0.342998	0	0	0.91331	1.51891	0.454537	0	1.03489	0	0
Bifidobacterium_breve	0	4.73	0	0	3.38	0	4.29	0	0	0	0	0	5.75	0	0	0	0	0	2.14	0	0	0	0	0	0	0	0	0	0	0	0	0	0	0	0	0	0	0	0	0.382637	0	0	0.501134	0	0.396334	0	0	0	0
Bifidobacterium_bifidum	0	0	0	0	11.05	10.75	0	0	0	6.58	8.29	8.59	0	0	0	0	7.68	6.13	4.64	0	7.71	7.04	0	0	0	0	0	0	0	0	0	0	0	0	0	0	0	0	0	0	0	0	1.63832	1.81425	0	0	0	1.24266	1.06786
Bifidobacterium_angulatum	0	6.15	0	0	2.5	4.09	6.2	0	0	0	0	4.91	0	0	8.35	3.68	0	0	3.15	0	0	0	0	0	0	0	0	0	0	0	0	0	0	0	0	0	0	0	0	0.497508	0	0	0.370661	0.69026	0.572791	0	0	0	0
Bifidobacterium_adolescentis	0	12.29	2.13	0	5.09	11.67	8.2	4.65	9.79	4.62	5.51	6.9	0	6.41	5.88	0	9.43	3.89	8.93	0	0	0	0	0	0	0	0	0	0	0	0	0	0	0	4.72	0	0	0	0	0.994208	0.257832	0	0.754667	1.96952	0.757562	0.702311	2.33987	0.872505	0.709759
Beijerinckia_indica	0	3.61	0	0	0	0	0	0	0	0	0	1.54	0	0	0	0	0	0	0	0	0	0	0	0	0	0	0	0	0	0	0	0	0	0	0	0	0	0	0	0.292033	0	0	0	0	0	0	0	0	0
Bdellovibrio_bacteriovorus	0	0	1.5	0	0	0	0	0	0	0	0	0	0	0	0	0	0	0	0	0	0	0	0	0	0	0	0	0	0	0	0	0	0	0	0	0	0	0	0	0	0.181572	0	0	0	0	0	0	0	0
Bacteroides_xylanisolvens	6.71	5.74	5.77	7.31	4.78	0	6.83	9.83	3.88	5.07	4.08	3.93	0	0	5.58	5.29	5.77	11.23	8.03	0	0	6.24	0	6.56	0	0	0	0	6.31	7.85	6.02	0	7.25	9.32	0	0	6.41	0	1.0089	0.464341	0.698446	0.883192	0.708705	0	0.630994	1.48467	0.927342	0.957489	0.525556
Bacteroides_vulgatus	11.66	12.75	12.44	9.83	11.9	12.76	12.51	6.52	7.28	8.06	10	10.47	7.34	8.21	8.31	10.73	8.94	11.94	11.46	0	6.83	7.34	6.45	0	0	0	6.4	0	9.08	9.25	7.66	7.63	11.82	6.09	9.67	7.56	8.58	0	1.75317	1.03142	1.50583	1.18766	1.76435	2.15348	1.15574	0.984746	1.73996	1.52216	1.28813
Bacteroides_uniformis	9.09	11.87	11.44	10.13	11.36	7.38	9.56	5.44	0	6.62	9.9	11.32	7.64	5.93	9.82	10.54	7.37	9.45	10.47	9.94	7.24	7.36	8.18	0	0	0	7.13	0	9.73	5.55	8.07	7.56	7.99	6.5	6.77	0	6.46	0	1.36675	0.960232	1.38479	1.2239	1.68429	1.24551	0.883206	0.821628	0	1.25021	1.27525
Bacteroides_thetaiotaomicron	5.32	9.39	1.82	0	0	0	8.02	5.31	2.98	5.92	6.47	4.78	0	4.96	6.2	6.64	4.14	2.46	8.58	0	0	0	0	0	0	0	0	0	0	0	5.57	5.27	4.73	0	0	0	4.51	0	0.799904	0.75961	0.220307	0	0	0	0.740932	0.801994	0.712237	1.11801	0.833419
Bacteroides_stercoris	3.53	4.58	5.07	4.13	10.78	9.73	11.24	9.25	0	0	10.15	9.88	6.83	0	0	0	2.93	0	2.88	0	0	8.12	0	0	0	0	0	0	3.9	0	4.19	0	0	0	0	0	0	0	0.530763	0.370502	0.613712	0.498985	1.59829	1.64211	1.03841	1.39707	0	0	1.30745
Bacteroides_sp._D22	5.69	5.43	4.55	7.05	4.23	1.67	6.63	9.17	0	4.02	0	3.6	0	0	5.37	4.25	4.75	10.44	6.91	0	0	5.26	0	5.78	0	0	0	0	5.32	8.28	3.82	0	7.34	7.79	0	0	6.63	0	0.855536	0.439264	0.550767	0.851778	0.627159	0.281842	0.612516	1.38499	0	0.759192	0
Bacteroides_sp._D20	9.73	12.66	12.13	10.47	10.21	6.6	10.2	4.93	5.97	7.09	11.16	12.29	7.42	5.93	9.9	10.64	7.7	9.68	10.29	9.55	7.24	7.36	6.19	0	0	0	5.82	0	9.68	5.55	8.4	7.05	8.62	6.5	6.77	0	8.45	9	1.46298	1.02414	1.46831	1.26498	1.51378	1.11387	0.942333	0.744601	1.42686	1.33897	1.43755
Bacteroides_sp._D2	3.49	5.63	7.12	7.86	3.3	1.67	6.34	7.7	0	3.04	0	0	0	0	5.53	5.62	5.17	8.95	2.89	0	0	7.55	0	0	0	0	0	0	4.61	3.64	4.94	0	6.55	5.95	0	0	0	0	0.524749	0.455443	0.86186	0.949642	0.489273	0.281842	0.585725	1.16297	0	0.574116	0
Bacteroides_sp._D1	5.89	5	4.62	5.08	3.3	0	5.41	8.24	2.98	4.02	0	2.06	0	0	2.9	3.55	4.89	9.73	6.61	0	0	5.26	0	5.34	0	0	0	0	5.32	3.64	4.51	0	5.14	8.35	0	0	5.29	0	0.885608	0.404478	0.559241	0.613764	0.489273	0	0.499806	1.24452	0.712237	0.759192	0
Bacteroides_sp._9_1_42FAA	7.52	7.96	11.96	11.53	7.18	7.59	9.29	3.83	0	5.22	8.29	6.51	5.31	4.03	8.75	10.56	5.82	8.81	7.13	0	0	5.98	6.9	0	0	0	0	0	6.32	5.75	6.32	3.94	7.71	7.62	0	6.88	0	0	1.13069	0.64393	1.44773	1.39305	1.06454	1.28095	0.858262	0.578462	0	0.985817	1.06786
Bacteroides_sp._4_3_47FAA	11.2	11.86	11.25	8.64	10.67	11.54	10.96	3.8	4.04	6.84	8.76	9.1	6.17	6.21	7.09	9.47	7.99	10.74	10.38	0	5.84	5.87	0	0	0	0	6.4	0	6.37	7.73	4.94	7.28	10.56	5.11	9.35	6.56	8.38	0	1.68401	0.959423	1.36179	1.04388	1.58198	1.94758	1.01255	0.573931	0.965583	1.29176	1.1284
Bacteroides_sp._4_1_36	9.3	11.82	11.28	9.45	10.3	6.46	9.81	4.94	0	7.22	10.1	11.07	7.16	5.93	9.79	10.59	7.28	9.5	10.72	10.05	7.24	6.56	6.19	0	0	0	7.13	0	9.41	5.55	8.07	7.05	8.08	6.5	6.78	0	7.27	0	1.39833	0.956187	1.36542	1.14175	1.52713	1.09024	0.906303	0.746111	0	1.36352	1.30101
Bacteroides_sp._3_2_5	3.88	7.09	0	0	0	0	0	2.09	0	0	3.16	0	0	0	0	0	4.06	6	2.41	0	0	0	0	0	0	0	0	0	3.62	0	0	0	3.78	0	5.79	0	0	0	0.583388	0.57355	0	0	0	0	0	0.315662	0	0	0.407049
Bacteroides_sp._3_1_40A	11.03	11.81	10.89	8.64	10.54	11.39	11.12	4.75	4.04	6.89	8.59	9.02	6.17	6.21	7.09	9.47	7.68	10.55	10.16	0	5.84	5.87	0	0	0	0	0	0	6.37	7.73	4.94	7.28	10.4	5.11	7.35	6.56	8.38	0	1.65845	0.955378	1.31821	1.04388	1.56271	1.92227	1.02733	0.717414	0.965583	1.3012	1.1065
Bacteroides_sp._3_1_33FAA	7.48	7.99	12.27	11.93	7.14	7.45	9.53	0	4.43	5.95	8.43	6.47	5.28	4.85	8.89	10.7	5.36	8.77	7.13	0	0	6.35	6.86	0	0	0	0	0	4.46	5.71	6.3	3.91	7.73	7.58	0	6.85	0	0	1.12468	0.646356	1.48526	1.44138	1.05861	1.25732	0.880435	0	1.0588	1.12368	1.08589
Bacteroides_sp._3_1_23	5.32	5.94	6.44	7.66	3.9	1.65	6.92	6.86	0	3.01	0	3.37	0	0	4.48	6.55	3.3	8.82	5	0	0	4.83	0	0	0	0	0	0	5.37	3.62	5.51	0	5.88	5.93	0	0	4.1	0	0.799904	0.48052	0.779548	0.925478	0.578232	0.278467	0.639308	1.0361	0	0.56845	0
Bacteroides_sp._3_1_19	8.63	10.72	0	3.22	8.98	1.97	8.89	3.81	0	4.73	8.71	9.73	4.97	5.53	7.29	8.39	5.04	0	7.75	0	0	0	0	0	0	0	0	0	6.83	0	3.79	0	6.53	0	0	0	3.58	0	1.29759	0.867202	0	0.389039	1.33142	0.332473	0.821308	0.575442	0	0.893279	1.12196
Bacteroides_sp._2_2_4	5.9	6.11	6.35	7.79	4.75	1.67	7.34	7.43	0	4.26	4.08	3.39	0	0	4.75	6.75	3.68	9.55	5.06	0	0	7.4	0	0	0	0	0	0	4.08	5.87	6.59	0	6.06	4.55	0	0	6.58	0	0.887111	0.494273	0.768653	0.941185	0.704257	0.281842	0.67811	1.12219	0	0.804517	0.525556
Bacteroides_sp._2_1_56FAA	4.66	8.18	0	0	0	0	0	2.09	0	0	3.16	0	0	0	0	0	2.94	6.03	2.41	0	0	0	0	0	0	0	0	0	4.96	0	0	0	3.78	0	5.79	0	0	0	0.700668	0.661727	0	0	0	0	0	0.315662	0	0	0.407049
Bacteroides_sp._2_1_33B	9.28	11.07	0	3.22	8.2	1.97	8.23	0	0	4.33	7.67	8.78	4.98	5.54	8.51	9.29	5.62	0	8.07	0	0	0	0	0	0	0	0	0	0	0	6.06	0	6.23	0	0	0	3.58	0	1.39532	0.895515	0	0.389039	1.21577	0.332473	0.760333	0	0	0.817737	0.987995
Bacteroides_sp._2_1_22	5.89	5	4.62	5.08	3.3	0	5.41	8.24	2.98	4.02	0	2.06	0	0	2.9	3.55	4.89	9.73	6.61	0	0	5.26	0	5.34	0	0	0	0	5.32	3.64	4.51	0	5.14	8.57	0	0	5.29	0	0.885608	0.404478	0.559241	0.613764	0.489273	0	0.499806	1.24452	0.712237	0.759192	0
Bacteroides_sp._2_1_16	4.66	7.46	0	0	0	0	0	2.09	0	0	3.16	0	0	0	0	0	3.54	6.2	2.41	0	0	0	0	0	0	0	0	0	4.31	0	0	0	2.61	0	5.79	0	0	0	0.700668	0.603482	0	0	0	0	0	0.315662	0	0	0.407049
Bacteroides_sp._1_1_6	3.01	9.06	1.82	0	0	0	7.5	4.74	2.98	5.13	6.81	5.89	0	4.96	5.6	6.44	2.94	2.46	8.19	0	0	0	0	0	0	0	0	0	0	0	6.02	5.27	3.48	0	0	0	4.51	0	0.452577	0.732915	0.220307	0	0	0	0.692892	0.715904	0.712237	0.96882	0.877216
Bacteroides_sp._1_1_30	4.83	5.64	4.55	5.54	0	0	6.37	8.44	2.98	5.14	0	3.6	0	0	3.81	3.47	5.77	10.57	7.81	0	0	5.26	0	5.44	0	0	0	0	5.32	7.61	5.19	0	6.84	9.34	0	0	4.93	0	0.726228	0.456252	0.550767	0.669341	0	0	0.588496	1.27473	0.712237	0.970709	0
Bacteroides_sp._1_1_14	4.22	9.06	1.82	0	0	0	7.83	4.5	2.98	5.13	7.52	3.53	0	4.96	5.6	6.21	5.85	2.46	8.31	0	0	0	0	0	0	0	0	0	0	0	7.41	5.27	4.73	0	0	0	6.47	0	0.63451	0.732915	0.220307	0	0	0	0.723379	0.679656	0.712237	0.96882	0.968673
Bacteroides_salanitronis	0	4.6	0	7.73	0	0	0	0	0	0	0	0	0	0	4.69	0	0	0	0	0	0	0	0	0	0	0	0	0	0	0	0	0	0	0	0	0	0	0	0	0.37212	0	0.933936	0	0	0	0	0	0	0
Bacteroides_plebeius	12.54	9.96	0	4.69	0	0	3.81	0	0	9.62	0	0	0	0	10.18	8.59	0	0	0	0	0	0	0	0	0	0	0	0	9.62	0	10.95	0	7.52	0	8.35	0	10.86	0	1.88549	0.805721	0	0.566644	0	0	0.351989	0	0	1.81677	0
Bacteroides_ovatus	6.59	7.29	7.51	9.43	6.08	2.92	8.97	8.41	0	5.08	6.02	5.11	0	0	7.14	8.01	5.52	10.85	6.48	0	0	7.87	0	3.96	0	0	0	0	6.81	8.05	7.01	0	8.01	6.1	0	0	5.91	0	0.990858	0.589729	0.909069	1.13933	0.901449	0.492802	0.828699	1.2702	0	0.959378	0.775453
Bacteroides_intestinalis	6.83	10.95	0	5.66	0	0	7.88	13.19	0	0	0	0	0	7.5	8.54	9.01	0	0	8.27	0	0	0	0	8.45	0	0	0	0	0	0	6.72	0	0	0	0	0	7.62	0	1.02694	0.885808	0	0.683839	0	0	0.727998	1.99215	0	0	0
Bacteroides_helcogenes	0	4.59	4.4	0	0	3.27	0	1.33	0	0	0	0	0	0	0	0	0	0	0	0	0	0	0	0	0	0	0	0	0	0	0	0	0	0	0	0	0	0	0	0.371311	0.53261	0	0	0.551871	0	0.200876	0	0	0
Bacteroides_fragilis	5.24	9.29	0	0	0	0	0	3.93	0	0	4.64	0	0	0	0	0	5.59	7.56	9.06	0	0	0	0	0	0	0	0	0	5.75	0	0	0	4.98	0	12.48	0	0	0	0.787875	0.751521	0	0	0	0	0	0.593566	0	0	0.597692
Bacteroides_fluxus	0	4.2	5.28	5.66	0	0	2.3	1.93	0	0	0	4.07	0	0	4.69	0	3.66	1.1	2.62	0	0	0	0	0	0	0	0	0	3.91	0	0	0	0	0	0	0	0	0	0	0.339762	0.639132	0.683839	0	0	0.212487	0.291497	0	0	0
Bacteroides_finegoldii	4.89	2.14	2.16	0	2.61	0	7.75	11	0	7.27	0	0	0	0	1.54	4.75	3.26	6.66	5.38	0	0	0	0	7.53	0	0	0	0	8.52	8.12	0	0	3.39	0	0	0	0	0	0.73525	0.173117	0.261463	0	0.386971	0	0.715988	1.66138	0	1.37297	0
Bacteroides_eggerthii	3.91	4.59	15.46	15.41	0	0	12.09	6.96	0	4.71	0	0	7.41	9.07	8.95	9.24	0	0	3.49	0	0	0	0	0	0	0	0	0	11.18	9.9	9.58	0	4.97	0	0	0	0	0	0.587899	0.371311	1.8714	1.86183	0	0	1.11694	1.0512	0	0.889502	0
Bacteroides_dorei	8.55	9.15	12.98	12.57	8.01	8.58	10.41	3.8	5.4	7.94	9.47	7.39	6.26	5.83	9.92	11.78	6.58	9.77	8.21	0	0	7.15	6.86	0	0	0	0	0	7.28	6.7	7.73	4.86	8.51	8.19	0	7.19	0	0	1.28556	0.740195	1.5712	1.5187	1.1876	1.44803	0.961734	0.573931	1.29063	1.4995	1.21986
Bacteroides_coprophilus	5.43	0	11.9	13.86	0	0	5.23	0	0	0	0	0	0	0	0	0	0	1.09	0	0	0	0	0	0	0	0	0	0	0	0	0	0	4.97	0	0	0	8.73	0	0.816443	0	1.44047	1.67456	0	0	0.483177	0	0	0	0
Bacteroides_coprocola	5.04	4.6	4.26	4.69	0	0	14.68	15.29	0	0	0	0	7.42	0	6.96	0	0	0	0	0	7.82	0	0	12.67	0	0	0	0	7.82	0	8.13	6.83	5.96	0	0	0	0	0	0.757804	0.37212	0.515664	0.566644	0	0	1.35622	2.30932	0	0	0
Bacteroides_clarus	5.75	3.03	5.72	4.13	0	0	0	4.06	0	0	8.57	7.79	0	0	0	5.13	0	1.4	3.16	0	0	0	0	0	0	0	0	0	3.9	0	0	0	0	0	0	0	7.03	0	0.864558	0.245114	0.692393	0.498985	0	0	0	0.6132	0	0	1.10393
Bacteroides_caccae	4.47	0	8.26	4.14	10.7	10.89	10.21	10.77	6.12	8.84	9.28	8.45	0	0	10.19	12.97	8.57	5.64	2.62	0	8.82	7.14	7.77	9.95	0	0	0	0	5.84	0	7.45	0	8.84	0	0	0	0	0	0.6721	0	0.999855	0.500193	1.58643	1.83788	0.943257	1.62664	1.46272	1.66947	1.19538
Bacillus_sp._BT1B_CT2	0	0	0	0	0	0	0	0	0	0	0	0	0	0	0	0	0	1.19	0	0	0	0	0	0	0	0	0	0	0	0	0	0	0	0	0	0	0	0	0	0	0	0	0	0	0	0	0	0	0
Bacillus_licheniformis	0	0	0	0	0	0	0	0	0	0	0	0	0	0	0	0	0	1.83	0	0	0	0	0	0	0	0	0	0	0	0	0	0	0	0	0	0	0	0	0	0	0	0	0	0	0	0	0	0	0
Azotobacter_vinelandii	0	1.33	0	0	0	0	0	0	0	0	0	0	0	0	0	0	0	0	0	0	3.3	0	0	0	0	0	0	0	0	0	0	0	0	0	0	0	0	0	0	0.107591	0	0	0	0	0	0	0	0	0
Azospirillum_lipoferum	0	0	0	0	0	0	0	0	0	0	0	0	0	0	0	2.9	0	0	0	0	0	0	0	0	0	0	0	0	0	0	0	0	0	0	0	0	0	0	0	0	0	0	0	0	0	0	0	0	0
Azospira_oryzae	0	6.62	0	0	0	0	0	0	0	0	0	0	0	0	0	0	0	0	0	0	0	0	0	0	0	0	0	0	0	0	0	0	0	0	0	0	0	0	0	0.535529	0	0	0	0	0	0	0	0	0
Aurantimonas_manganoxydans	0	0	2.35	0	0	0	0	0	0	0	0	0	0	0	0	4.84	0	0	0	0	0	0	0	0	0	0	0	0	0	0	0	0	0	0	0	0	0	0	0	0	0.284462	0	0	0	0	0	0	0	0
Atopobium_rimae	0	4.48	0	0	0	0	0	0	0	0	0	0	0	0	0	0	0	0	0	0	0	0	0	0	0	0	0	0	0	0	0	0	0	0	0	0	0	0	0	0.362413	0	0	0	0	0	0	0	0	0
Asticcacaulis_excentricus	0	2.21	0	0	0	0	0	0	0	0	0	0	0	0	0	0	0	0	0	0	0	0	0	0	0	0	0	0	0	0	0	0	0	0	0	0	0	0	0	0.178779	0	0	0	0	0	0	0	0	0
Aromatoleum_aromaticum	0	0	0	0	0	0	0	0	0	0	0	1.57	0	0	0	0	0	0	0	0	0	0	0	0	0	0	0	0	0	0	0	0	0	0	0	0	0	0	0	0	0	0	0	0	0	0	0	0	0
Anaerotruncus_colihominis	4.52	6.91	6.89	0	6.21	0	0	0	0	0	0	6.05	0	0	0	3.84	0	4.98	0	0	0	0	0	0	0	0	0	0	0	7.16	0	0	0	0	0	0	0	0	0.679617	0.558989	0.834019	0	0.920723	0	0	0	0	0	0
Anaerostipes_sp._3_2_56FAA	0	0	0	0	0	0	2.77	0	0	0	0	0	0	0	0	0	4.53	0	3.4	5.15	0	0	0	0	0	0	0	0	0	0	0	0	0	0	0	0	0	0	0	0	0	0	0	0	0.255908	0	0	0	0
Anaerostipes_caccae	0	0	0	0	0	0	2.68	0	0	0	0	0	0	0	0	0	4.43	0	3.3	5.05	0	0	0	0	0	0	0	0	0	0	0	0	0	0	0	0	0	0	0	0	0	0	0	0	0.247593	0	0	0	0
Anaeromyxobacter_sp._Fw1095	0	0	0	0	0	0	3.97	0	0	0	0	0	0	0	0	0	0	0	0	0	0	0	0	0	0	0	0	0	0	0	0	0	0	0	0	0	0	0	0	0	0	0	0	0	0.366771	0	0	0	0
Anaerococcus_vaginalis	0	4.64	8.1	0	0	5.2	0	0	0	0	6.63	0	0	0	0	0	4.43	0	0	0	0	0	0	0	0	0	0	0	0	0	0	0	0	0	0	0	0	0	0	0.375356	0.980487	0	0	0.877593	0	0	0	0	0.854029
Anaerococcus_prevotii	0	0	0	0	0	0	0	0	0	0	0	0	0	0	0	0	0	0	0	0	0	0	0	0	0	0	0	0	0	0	0	0	0	8.11	0	0	0	0	0	0	0	0	0	0	0	0	0	0	0
Anaerococcus_lactolyticus	4.49	0	7.85	0	0	0	4.08	3.82	0	0	0	0	0	0	0	0	0	0	0	0	0	0	0	0	0	0	0	0	0	0	0	0	0	0	0	0	0	0	0.675107	0	0.950225	0	0	0	0.376933	0.576952	0	0	0
Amycolatopsis_mediterranei	0	0	0	0	0	0	0	0	0	0	0	0	0	0	0	0	0	0	0	0	0	0	0	0	0	0	0	0	0	0	0	0	0	0	5.77	0	0	0	0	0	0	0	0	0	0	0	0	0	0
Ammonifex_degensii	0	0	0	0	0	0	0	0	0	0	0	0	0	0	0	3.31	0	0	0	0	0	0	0	0	0	0	0	0	0	0	0	0	0	0	0	0	0	0	0	0	0	0	0	0	0	0	0	0	0
Aminomonas_paucivorans	0	2.32	0	5.71	0	0	0	3.31	0	0	0	0	0	0	0	0	0	0	0	0	0	0	0	0	0	0	0	0	0	0	0	0	0	0	0	0	0	0	0	0.187678	0	0.68988	0	0	0	0.499924	0	0	0
Alteromonas_sp._SN2	0	0	3.74	0	0	0	6.26	0	0	0	5.05	0	0	0	0	0	0	0	0	0	0	0	0	0	0	0	0	0	0	0	0	0	0	0	0	0	0	0	0	0	0.452719	0	0	0	0.578334	0	0	0	0.650505
alpha_proteobacterium_BAL199	0	0	3.78	0	0	0	0	0	0	0	0	0	0	0	0	0	0	0	0	0	0	0	0	0	0	0	0	0	0	0	0	0	0	0	0	0	0	0	0	0	0.457561	0	0	0	0	0	0	0	0
Alkalilimnicola_ehrlichii	0	1	0	0	0	0	0	0	0	0	0	5.02	0	0	0	2.61	0	0	0	0	0	0	0	0	0	0	0	0	0	0	0	0	0	0	0	0	0	0	0	0.0808957	0	0	0	0	0	0	0	0	0
Alistipes_sp._HGB5	8.77	10.88	14.46	13	7.97	10.4	6.8	0	0	4.73	8.17	8.46	0	0	8.94	12.61	4.4	0	4.75	0	9.41	8.14	0	0	0	0	0	0	0	0	7.72	6.83	4.98	0	0	0	8.63	0	1.31864	0.880145	1.75035	1.57066	1.18167	1.75519	0.628222	0	0	0.893279	1.0524
Alistipes_shahii	9.4	8.56	11.72	13.55	9.26	0	9.38	4.86	0	7.11	8.28	8.56	5.96	7.62	10.94	12.97	5.46	0	8.5	0	9.51	7.25	0	0	0	0	0	0	8.25	0	10.45	8.93	6.64	0	4.92	0	7.16	0	1.41336	0.692467	1.41868	1.63711	1.37293	0	0.866577	0.734028	0	1.34275	1.06657
Alistipes_putredinis	11.5	12.52	15.09	15.49	0	0	12.62	8.4	0	0	11.24	13.57	7.42	9.66	12.24	14.54	6.33	7.35	10.14	0	0	0	0	6.87	0	0	7.39	7.02	10.72	7.11	12.98	9.62	9.45	0	9.34	0	9.62	8.99	1.72912	1.01281	1.82661	1.8715	0	0	1.16591	1.26869	0	0	1.44786
Alicyclobacillus_acidocaldarius	0	1.41	0	0	0	0	4.18	0	0	0	0	0	0	0	0	4.74	0	2.3	0	0	0	0	0	0	0	0	0	0	0	0	0	0	0	0	0	0	0	0	0	0.114063	0	0	0	0	0.386172	0	0	0	0
Alicycliphilus_denitrificans	0	0	0	0	0	0	0	0	0	0	0	0	0	0	0	2.73	0	0	0	0	0	0	0	0	0	0	0	0	0	0	0	0	0	0	0	0	0	0	0	0	0	0	0	0	0	0	0	0	0
Alcanivorax_sp._DG881	0	4.84	0	0	0	0	0	0	0	0	0	0	0	0	0	0	0	0	0	0	0	0	0	0	0	0	0	0	0	0	0	0	0	0	0	0	0	0	0	0.391535	0	0	0	0	0	0	0	0	0
Akkermansia_muciniphila	10.89	13.02	12.41	10.25	10.49	0	5.61	5.75	11.73	9.94	11.53	0	11.41	11.33	6.67	10.94	0	0	8.41	0	7.84	0	9.78	0	11.69	11.3	7.42	0	5.86	0	0	6.85	0	0	0	12.57	0	0	1.6374	1.05326	1.5022	1.2384	1.5553	0	0.518283	0.868449	2.80354	1.87721	1.48521
Ahrensia_sp._R2A130	0	0	0	0	0	0	0	0	0	0	0	0	0	0	0	0	0	0	0	0	0	5.25	0	0	0	0	0	0	0	0	0	0	0	0	0	0	0	0	0	0	0	0	0	0	0	0	0	0	0
Agrobacterium_tumefaciens	0	0	2.32	0	4.16	0	0	0	0	0	0	0	0	0	4.62	0	0	0	0	0	0	0	0	0	0	0	0	0	0	0	0	0	0	0	0	0	0	0	0	0	0.280831	0	0.616781	0	0	0	0	0	0
Agrobacterium_sp._ATCC_31749	0	0	0	0	1.7	0	0	0	0	0	0	0	0	5.46	0	0	0	0	0	0	0	0	0	0	0	0	0	0	0	0	0	0	0	0	0	0	0	0	0	0	0	0	0.25205	0	0	0	0	0	0
Agrobacterium_fabrum	0	0	0	0	1.7	0	0	0	0	0	0	0	0	5.46	0	0	0	0	0	0	0	0	0	0	0	0	0	0	0	0	0	0	0	0	0	0	0	0	0	0	0	0	0.25205	0	0	0	0	0	0
Aeromonas_veronii	0	0	0	0	0	0	0	0	0	0	0	0	0	0	0	0	0	0	0	0	0	0	0	0	0	0	0	0	0	0	0	0	4.93	0	0	0	0	0	0	0	0	0	0	0	0	0	0	0	0
Actinosynnema_mirum	0	1.81	0	0	0	0	0	0	0	0	0	1.83	0	0	0	0	0	0	0	0	0	0	0	0	0	0	0	0	0	0	0	0	0	0	0	0	0	0	0	0.146421	0	0	0	0	0	0	0	0	0
Actinomyces_viscosus	0	3.77	0	0	0	0	3.98	0	0	0	0	0	0	0	0	0	0	0	0	0	0	0	0	0	0	0	0	0	0	0	0	0	0	0	0	0	0	0	0	0.304977	0	0	0	0	0.367695	0	0	0	0
Actinomyces_sp._oral_taxon_448	0	0	0	0	0	4.13	0	0	0	0	0	0	0	0	0	0	0	0	0	0	0	0	0	0	0	0	0	0	0	0	0	0	0	0	0	0	0	0	0	0	0	0	0	0.697011	0	0	0	0	0
Actinomyces_sp._oral_taxon_175	0	3.05	0	0	0	0	0	0	0	0	0	0	0	0	0	0	0	3.9	0	0	0	0	0	0	0	0	0	0	0	0	0	0	0	0	0	0	0	0	0	0.246732	0	0	0	0	0	0	0	0	0
Actinomyces_sp._oral_taxon_170	0	3.05	0	0	0	0	0	0	0	0	0	0	0	0	0	4.66	0	0	0	0	0	0	0	0	0	0	0	0	0	0	0	0	0	0	0	0	0	0	0	0.246732	0	0	0	0	0	0	0	0	0
Acinetobacter_sp._ADP1	0	0	0	1.18	0	0	0	0	0	0	0	0	0	0	0	0	0	0	0	0	0	0	0	0	0	0	0	0	0	0	0	0	0	0	0	0	0	0	0	0	0	0.142567	0	0	0	0	0	0	0
Acinetobacter_junii	0	0	0	0	0	0	0	0	0	0	0	1.2	0	0	0	0	0	0	0	0	0	0	0	0	0	0	0	0	0	0	0	0	0	0	0	0	0	8.98	0	0	0	0	0	0	0	0	0	0	0
Acidovorax_ebreus	0	0	0	0	0	0	3.13	0	0	0	0	0	0	0	0	1.93	0	0	0	0	0	0	0	0	0	0	0	0	0	0	0	0	0	0	0	0	0	0	0	0	0	0	0	0	0.289167	0	0	0	0
Acidovorax_avenae	0	0	0	0	0	0	0	0	0	0	0	0	0	0	0	1.92	0	0	0	0	0	0	0	0	0	0	0	0	0	0	0	0	0	0	0	0	0	0	0	0	0	0	0	0	0	0	0	0	0
Acidothermus_cellulolyticus	0	2.09	0	0	0	0	0	0	0	0	0	0	0	0	0	0	0	0	0	0	0	0	0	0	0	0	0	0	0	0	0	0	0	0	0	0	0	0	0	0.169072	0	0	0	0	0	0	0	0	0
Acidobacterium_capsulatum	0	0	0	4.64	0	0	0	0	0	0	0	0	0	0	0	0	0	0	0	0	0	0	0	0	0	0	0	0	0	0	0	0	0	0	0	0	0	0	0	0	0	0.560603	0	0	0	0	0	0	0
Acidithiobacillus_ferrivorans	0	4.61	0	0	0	0	0	0	0	0	0	0	0	0	0	0	0	0	0	0	0	0	0	0	0	0	0	0	0	0	0	0	0	0	0	0	0	0	0	0.372929	0	0	0	0	0	0	0	0	0
Acidithiobacillus_caldus	0	4.6	0	0	0	0	0	0	0	0	0	0	0	0	0	0	0	0	0	0	0	0	0	0	0	0	0	0	0	0	0	0	0	0	0	0	0	0	0	0.37212	0	0	0	0	0	0	0	0	0
Acidaminococcus_sp._D21	0	0	0	0	10.77	0	0	0	0	0	0	0	0	0	0	0	0	0	0	0	11.62	8.99	0	0	0	0	0	0	0	0	0	0	0	0	0	0	0	0	0	0	0	0	1.59681	0	0	0	0	0	0
Acidaminococcus_intestini	0	0	0	0	10.8	0	0	0	0	0	0	0	0	0	0	0	0	0	0	0	11.73	8.99	0	0	0	0	0	0	0	0	0	0	0	0	0	0	0	0	0	0	0	0	1.60126	0	0	0	0	0	0
Acidaminococcus_fermentans	0	4.64	0	0	0	0	0	0	0	0	0	0	0	0	0	0	0	0	0	0	0	0	0	0	0	0	0	0	0	0	0	0	0	0	0	0	0	0	0	0.375356	0	0	0	0	0	0	0	0	0
Achromobacter_xylosoxidans	0	2.4	0	0	0	0	0	0	0	0	0	0	0	0	0	6.28	0	0	0	0	0	0	0	0	0	0	0	0	0	0	0	0	0	0	0	0	0	0	0	0.19415	0	0	0	0	0	0	0	0	0
Achromobacter_insuavis	0	2.07	0	0	0	0	0	0	0	0	0	0	0	0	0	0	0	0	0	0	0	0	0	0	0	0	0	0	0	0	0	0	0	0	0	0	0	0	0	0.167454	0	0	0	0	0	0	0	0	0
Abiotrophia_defectiva	0	0	0	0	0	0	0	0	0	0	0	0	0	0	4.73	0	0	0	0	0	0	0	0	0	0	0	0	0	0	0	0	0	0	0	0	0	0	0	0	0	0	0	0	0	0	0	0	0	0
[truncated: 27 more columns]

[truncated: 7 more sheets: S10_mOTUs, S11_Microbial_Pathways_PCB_T1T2, S12_Microbial Pathways_PB_T1_T2, S13_CAZY_Gene Abundance, S14_Spearman_corr_Genus, S15_Spearman_corr_Species, S16_Mixed Effect regression]
